# Supplementary material for: Built environment impact on the per capita cycling frequency of family——Based on two-level hierarchical linear model
Source: PLoS One. 2022 May 12;17(5):e0267891. doi: 10.1371/journal.pone.0267891 (PMC9098036; doi:10.1371/journal.pone.0267891)
Supplement: S1 Data — (XLSX) [file pone.0267891.s011.xlsx]

## Sheet: Level1-family data
CID	FID	PEO	CAR	BIKE	CHIL	OLD	Inco3_1	Inco3_2	Inco3_3	Pro31_1	Pro31_2	Pro31_3	PCF
1	1	3	0	3	2	0	0	1	0	0	1	0	4
1	2	1	1	0	0	0	1	0	0	0	1	0	4
1	3	3	1	2	1	0	0	1	0	1	0	0	2.66667
1	4	3	1	1	2	0	0	1	0	1	0	0	2
1	5	3	1	1	1	0	0	1	0	1	0	0	2.33333
1	6	3	0	1	2	0	0	1	0	1	0	0	3
1	7	3	1	0	2	0	0	1	0	1	0	0	0
1	8	3	1	0	2	0	0	0	1	1	0	0	0
1	9	3	1	1	2	0	0	0	1	1	0	0	1
1	10	3	1	2	1	0	0	0	1	1	0	0	2
1	11	3	1	2	2	0	0	1	0	1	0	0	3
1	12	2	0	1	0	0	0	1	0	1	0	0	3
1	13	2	1	0	0	0	0	1	0	0	0	1	0
1	14	2	2	0	0	0	0	0	1	0	1	0	0
1	15	2	1	2	0	0	0	1	0	1	0	0	2
1	16	2	1	1	0	0	0	0	1	1	0	0	1
1	17	2	1	1	0	0	0	0	1	1	0	0	1
1	18	2	1	0	0	0	0	1	0	1	0	0	0
1	19	2	1	0	0	0	0	1	0	1	0	0	0
1	20	2	0	1	0	0	0	1	0	1	0	0	1
1	21	4	1	1	3	0	0	1	0	0	1	0	1.33333
1	22	4	1	0	3	0	0	0	1	1	0	0	0.666667
1	23	1	1	0	0	0	0	0	1	0	1	0	0
1	24	3	0	1	1	0	0	1	0	1	0	0	1.33333
1	25	2	1	1	0	0	0	1	0	1	0	0	1
1	26	2	0	1	0	0	0	1	0	0	1	0	2
1	27	1	0	1	0	0	1	0	0	0	1	0	2
2	1	3	1	1	2	0	0	1	0	1	0	0	6.5
2	2	4	0	2	3	0	0	1	0	1	0	0	4
2	3	3	1	1	1	0	0	1	0	0	1	0	2.33333
2	4	5	1	3	2	0	0	1	0	1	0	0	3.25
2	5	3	1	1	2	0	0	1	0	1	0	0	3
2	6	5	1	1	2	0	0	1	0	1	0	0	1.5
2	7	6	2	0	3	0	0	1	0	1	0	0	1
2	8	3	1	1	1	0	0	1	0	0	1	0	4.33333
2	9	3	1	0	2	0	0	1	0	1	0	0	0
2	10	4	1	1	3	0	0	1	0	0	1	0	3.66667
2	11	5	0	2	2	1	0	1	0	1	0	0	2.25
2	12	4	1	1	3	0	0	1	0	0	1	0	3.33333
2	13	3	1	1	2	0	0	1	0	0	1	0	2
2	14	4	1	0	2	0	0	1	0	1	0	0	2.66667
2	15	3	1	1	2	0	0	1	0	1	0	0	2
2	16	3	1	0	2	0	0	1	0	1	0	0	2
2	17	3	1	1	2	0	0	1	0	0	1	0	4
2	18	3	1	1	2	0	0	1	0	0	1	0	2
3	1	3	1	1	1	0	0	1	0	1	0	0	1.33333
3	2	3	1	1	1	0	0	1	0	1	0	0	0.666667
3	3	3	1	0	2	0	0	1	0	1	0	0	0
3	4	3	1	0	2	0	0	1	0	1	0	0	4
3	5	3	1	0	1	0	0	1	0	1	0	0	0
3	6	3	1	0	1	0	0	1	0	1	0	0	0.666667
3	7	3	1	1	2	0	0	1	0	1	0	0	1
3	8	3	1	0	2	0	0	1	0	0	1	0	1
3	9	3	1	0	2	0	0	1	0	1	0	0	1
3	10	2	0	1	0	0	0	1	0	1	0	0	1
3	11	3	1	1	2	0	0	1	0	0	1	0	1
3	12	2	1	0	0	0	0	1	0	1	0	0	1
3	13	3	1	0	2	0	1	0	0	0	1	0	1
3	14	2	0	0	0	0	1	0	0	0	1	0	2
3	15	3	0	0	2	0	0	1	0	1	0	0	1
3	16	3	0	0	2	0	0	1	0	0	1	0	0
3	17	3	0	0	0	0	0	1	0	1	0	0	1
3	18	2	0	1	0	0	0	1	0	1	0	0	1
4	1	3	2	0	1	0	0	1	0	1	0	0	0
4	2	3	0	0	1	2	0	1	0	0	0	1	2.66667
4	3	3	0	0	0	2	0	1	0	0	0	1	1.33333
4	4	2	1	0	0	0	0	1	0	1	0	0	2
4	5	2	1	0	0	0	0	1	0	1	0	0	3
4	6	4	1	1	3	0	0	1	0	1	0	0	2.66667
4	7	2	1	1	0	0	0	1	0	1	0	0	1
4	8	3	0	0	1	0	1	0	0	0	1	0	3.66667
4	9	2	0	1	0	0	0	1	0	1	0	0	3
4	10	3	0	0	2	0	0	1	0	0	1	0	3
4	11	3	1	0	1	2	0	1	0	0	0	1	2.33333
4	12	2	1	0	0	0	1	0	0	1	0	0	2
4	13	4	1	0	3	0	0	1	0	0	1	0	2
4	14	2	1	0	0	0	0	1	0	1	0	0	1
4	15	2	0	0	0	0	0	1	0	1	0	0	0
4	16	2	0	0	0	2	0	1	0	0	0	1	2
5	1	3	1	1	1	0	0	1	0	1	0	0	2.33333
5	2	2	1	0	0	0	0	0	1	1	0	0	2
5	3	3	1	1	0	0	0	1	0	1	0	0	1.33333
5	4	2	1	1	0	0	0	1	0	1	0	0	3
5	5	3	1	1	1	0	0	1	0	1	0	0	2.66667
5	6	3	1	1	1	0	0	1	0	1	0	0	1.33333
5	7	3	0	1	1	0	0	1	0	1	0	0	3
5	8	4	1	1	3	0	0	1	0	1	0	0	4.33333
5	9	2	1	1	0	0	0	1	0	1	0	0	1.5
5	10	3	1	1	1	0	0	1	0	1	0	0	1.33333
5	11	3	1	0	1	0	0	1	0	1	0	0	0
5	12	4	1	1	3	0	0	1	0	0	1	0	2.66667
5	13	4	0	2	3	0	0	1	0	0	1	0	3.33333
5	14	3	1	1	1	0	0	1	0	1	0	0	4.33333
5	15	3	1	1	1	0	0	1	0	1	0	0	2.66667
5	16	3	0	1	1	0	0	1	0	0	0	1	4
5	17	3	1	0	1	0	0	1	0	1	0	0	1.66667
5	18	3	2	0	1	0	0	1	0	1	0	0	0.333333
5	19	3	1	1	1	0	0	1	0	1	0	0	2
5	20	3	1	1	1	0	0	1	0	1	0	0	0.666667
5	21	4	2	1	0	0	0	0	1	1	0	0	2
5	22	5	1	2	1	2	0	0	1	1	0	0	0.8
5	23	5	1	0	2	2	0	1	0	1	0	0	0
5	24	3	1	1	2	0	0	1	0	1	0	0	2
5	25	3	1	1	2	0	0	1	0	1	0	0	2
5	26	5	1	1	1	0	0	1	0	1	0	0	1
5	27	3	1	0	0	0	0	1	0	0	1	0	0.666667
5	28	4	1	1	2	1	0	1	0	1	0	0	2
5	29	2	1	0	0	0	0	1	0	1	0	0	1
5	30	3	1	0	1	0	0	1	0	1	0	0	0.666667
5	31	4	0	1	3	0	0	1	0	1	0	0	2
5	32	3	1	1	1	0	0	1	0	1	0	0	1.33333
5	33	3	0	1	1	0	0	1	0	1	0	0	2
5	34	5	1	1	1	0	0	1	0	1	0	0	2
5	35	3	1	0	2	0	0	1	0	1	0	0	0
5	36	2	1	0	0	0	0	1	0	1	0	0	0
5	37	3	1	1	2	0	0	1	0	1	0	0	3
5	38	5	1	1	1	2	0	1	0	1	0	0	0.5
5	39	3	1	1	2	0	0	1	0	1	0	0	1
5	40	3	1	1	2	0	0	1	0	1	0	0	1
5	41	4	1	1	1	0	0	1	0	1	0	0	2.75
5	42	3	1	1	1	0	0	1	0	1	0	0	2
6	1	3	1	0	2	0	1	0	0	1	0	0	3
6	2	2	0	0	0	0	1	0	0	1	0	0	2
6	3	3	1	0	1	0	1	0	0	0	1	0	2.66667
6	4	1	1	0	0	0	1	0	0	0	1	0	0
6	5	2	1	0	0	0	1	0	0	1	0	0	2
6	6	3	0	1	1	0	1	0	0	1	0	0	2
6	7	3	1	0	2	0	0	1	0	0	1	0	2
6	8	2	0	0	0	0	1	0	0	0	1	0	1
6	9	2	1	0	0	0	0	1	0	1	0	0	0
6	10	3	1	0	0	0	1	0	0	0	0	1	1.33333
6	11	2	0	0	0	1	0	1	0	0	0	1	2
6	12	3	1	0	0	0	1	0	0	0	1	0	1.33333
6	13	2	0	0	0	0	1	0	0	0	1	0	3
6	14	1	0	0	0	1	1	0	0	0	0	1	2
6	15	1	1	0	0	0	1	0	0	0	1	0	4
6	16	4	1	0	3	0	0	1	0	0	1	0	2
6	17	3	1	0	1	0	1	0	0	0	1	0	1.33333
6	18	1	1	0	0	0	1	0	0	0	0	1	0
6	19	2	0	0	0	2	1	0	0	0	0	1	2
7	1	3	0	0	1	0	1	0	0	0	1	0	1.33333
7	2	3	1	1	2	0	0	1	0	1	0	0	2
7	3	2	0	0	0	0	0	1	0	0	0	1	3
7	4	3	1	1	1	0	0	1	0	1	0	0	2.66667
7	5	2	1	0	0	0	1	0	0	0	0	1	4
7	6	3	1	0	1	0	0	1	0	1	0	0	3.33333
7	7	3	1	1	2	0	0	1	0	1	0	0	4
7	8	3	1	0	2	0	1	0	0	0	1	0	4.5
7	9	4	1	0	1	0	0	1	0	1	0	0	2.25
7	10	3	1	1	2	0	0	1	0	1	0	0	2
7	11	3	0	1	2	0	0	1	0	1	0	0	3
7	12	3	1	1	1	0	0	1	0	0	1	0	2.33333
7	13	3	0	0	2	0	0	1	0	1	0	0	5
7	14	3	0	1	2	0	0	1	0	1	0	0	5
7	15	3	0	0	2	0	0	1	0	1	0	0	3
7	16	2	0	0	0	2	1	0	0	0	0	1	3
7	17	4	0	1	3	0	0	1	0	1	0	0	2
7	18	2	0	0	0	2	0	1	0	0	0	1	3
7	19	3	1	1	1	0	0	1	0	1	0	0	4.66667
7	20	4	1	1	0	2	0	1	0	1	0	0	3.25
7	21	3	0	1	1	0	0	1	0	0	1	0	3
7	22	3	1	1	0	2	0	1	0	0	0	1	3.33333
8	1	3	1	2	2	0	0	1	0	1	0	0	5
8	2	4	1	1	3	0	1	0	0	0	1	0	4.33333
8	3	1	1	0	0	0	1	0	0	0	0	1	0
8	4	3	1	2	1	0	0	1	0	1	0	0	2.33333
8	5	2	0	0	0	2	0	1	0	0	0	1	3
8	6	2	0	1	0	0	0	1	0	1	0	0	1.5
8	7	1	1	0	0	0	1	0	0	0	0	1	2
8	8	4	1	3	3	0	0	1	0	0	1	0	3.66667
8	9	2	1	1	0	0	0	1	0	1	0	0	2
8	10	3	0	2	2	0	1	0	0	0	1	0	3.5
9	1	2	1	0	0	0	0	1	0	1	0	0	1
9	2	2	1	0	0	0	0	1	0	1	0	0	2
9	3	3	0	1	2	0	1	0	0	1	0	0	1
9	4	2	0	2	0	0	0	1	0	1	0	0	2
9	5	3	1	1	2	0	0	1	0	1	0	0	0
9	6	3	1	1	2	0	0	1	0	1	0	0	1
9	7	3	0	1	2	0	0	1	0	1	0	0	0
9	8	4	1	1	3	0	0	1	0	0	1	0	0
9	9	3	1	1	0	0	0	1	0	1	0	0	0.666667
9	10	4	1	1	3	0	0	1	0	0	1	0	2
9	11	3	1	2	1	0	0	1	0	1	0	0	2.66667
9	12	4	1	1	3	0	0	1	0	1	0	0	0
9	13	4	1	1	3	0	0	1	0	1	0	0	1.5
9	14	1	0	1	0	0	1	0	0	0	1	0	2
9	15	3	1	0	1	0	0	1	0	1	0	0	1.33333
9	16	2	1	1	0	0	0	1	0	1	0	0	1
9	17	2	0	1	0	0	1	0	0	0	0	1	2
9	18	3	1	1	2	0	0	1	0	1	0	0	1
9	19	2	0	1	0	0	0	1	0	0	1	0	3
10	1	2	1	0	0	1	0	1	0	0	0	1	0
10	2	2	1	1	0	0	0	1	0	1	0	0	2
10	3	2	1	0	0	2	1	0	0	0	0	1	2
10	4	2	0	0	0	2	0	1	0	0	0	1	2
10	5	2	0	1	0	0	0	1	0	0	0	1	1
10	6	3	1	2	1	0	0	1	0	1	0	0	0.666667
10	7	2	1	0	0	0	0	1	0	1	0	0	0
10	8	3	1	1	1	0	0	1	0	1	0	0	3
10	9	3	1	2	2	0	0	1	0	0	1	0	1
10	10	3	1	1	2	0	0	1	0	1	0	0	2
10	11	1	1	0	0	0	0	1	0	0	1	0	0
10	12	3	1	0	2	0	0	1	0	1	0	0	2
10	13	3	1	1	1	0	0	1	0	1	0	0	2
10	14	2	0	1	0	2	0	1	0	0	0	1	2
10	15	1	0	0	0	1	1	0	0	0	0	1	3
10	16	2	0	0	0	2	0	1	0	0	0	1	2
10	17	2	0	0	0	2	0	1	0	0	0	1	2
10	18	2	0	1	0	2	0	1	0	0	0	1	1
10	19	2	0	1	0	2	1	0	0	0	0	1	2
10	20	1	0	2	0	1	1	0	0	0	0	1	2
10	21	2	0	1	0	2	0	1	0	0	0	1	2
10	22	1	1	0	0	0	0	1	0	0	1	0	0
10	23	1	1	0	0	0	0	1	0	0	1	0	2
10	24	2	0	0	0	2	0	1	0	0	0	1	2
10	25	2	0	0	0	2	0	1	0	0	0	1	0
10	26	2	1	1	0	0	0	1	0	1	0	0	1
10	27	3	0	2	2	0	0	1	0	1	0	0	2
10	28	1	1	1	0	0	0	1	0	0	1	0	4
10	29	2	0	1	0	2	0	1	0	0	0	1	4
10	30	2	0	2	0	0	0	1	0	0	0	1	4
10	31	2	0	2	0	0	0	1	0	0	0	1	0
10	32	3	1	2	1	0	0	1	0	1	0	0	2.66667
10	33	3	1	3	0	0	0	1	0	1	0	0	0.666667
10	34	3	1	1	1	0	0	1	0	1	0	0	2.66667
10	35	3	1	1	2	0	0	1	0	0	1	0	2
10	36	2	1	0	0	0	0	1	0	1	0	0	2
10	37	3	0	2	0	0	0	1	0	0	1	0	2
11	1	4	1	1	2	1	0	1	0	1	0	0	1.33333
11	2	4	1	1	2	1	1	0	0	1	0	0	0.666667
11	3	3	1	1	2	0	0	1	0	1	0	0	0
11	4	4	1	1	3	0	0	1	0	0	1	0	1.33333
11	5	4	1	0	3	0	0	1	0	1	0	0	1.33333
11	6	4	1	0	3	0	0	0	1	1	0	0	1.33333
11	7	4	1	1	2	1	0	0	1	1	0	0	0.666667
11	8	4	1	0	2	1	0	1	0	1	0	0	0.666667
11	9	4	1	0	3	0	0	0	1	1	0	0	0.666667
11	10	4	1	0	3	0	0	1	0	1	0	0	0.666667
11	11	4	0	1	3	0	0	1	0	1	0	0	2
11	12	4	0	1	2	1	0	1	0	1	0	0	0.666667
11	13	4	1	1	3	0	0	0	1	1	0	0	0.666667
11	14	4	1	0	2	1	0	0	1	1	0	0	0.666667
11	15	4	1	0	3	0	0	1	0	1	0	0	1.33333
11	16	4	1	0	2	1	0	1	0	1	0	0	1.33333
11	17	4	1	1	3	0	0	0	1	1	0	0	0
11	18	4	1	0	3	0	0	0	1	1	0	0	0.666667
11	19	3	1	0	1	0	1	0	0	1	0	0	2
11	20	3	0	0	2	0	1	0	0	1	0	0	0
11	21	3	1	0	0	0	1	0	0	1	0	0	2
11	22	1	1	0	0	0	0	1	0	0	1	0	0
11	23	2	0	0	0	0	0	1	0	1	0	0	1
11	24	1	1	0	0	0	0	1	0	0	1	0	0
11	25	3	1	1	0	0	0	1	0	1	0	0	0.666667
11	26	4	0	1	2	1	0	1	0	1	0	0	0.666667
11	27	3	1	0	2	0	0	1	0	1	0	0	0
11	28	3	0	2	2	0	0	1	0	1	0	0	2
11	29	3	1	1	1	0	0	1	0	1	0	0	1.33333
11	30	3	1	1	2	0	0	1	0	0	1	0	1
11	31	3	1	0	2	0	0	1	0	1	0	0	0
11	32	3	1	1	2	0	0	1	0	1	0	0	1
11	33	2	1	0	0	0	0	1	0	1	0	0	0
11	34	3	1	0	2	0	0	1	0	0	1	0	0
11	35	3	0	0	2	0	0	1	0	1	0	0	0
11	36	3	1	0	2	0	0	1	0	1	0	0	2
11	37	3	1	0	2	0	0	1	0	0	1	0	1
11	38	3	1	1	0	0	0	1	0	1	0	0	0
11	39	1	1	0	0	0	1	0	0	0	1	0	0
11	40	3	2	0	2	0	0	1	0	1	0	0	0
11	41	3	1	0	1	0	0	1	0	0	1	0	1.33333
11	42	3	1	0	2	0	0	1	0	1	0	0	0
12	1	3	1	1	0	0	0	1	0	1	0	0	2
12	2	3	1	0	2	0	0	1	0	1	0	0	2
12	3	3	1	1	2	0	0	1	0	0	1	0	1
12	4	3	1	2	1	0	0	1	0	1	0	0	1.33333
12	5	3	0	1	2	0	0	1	0	1	0	0	2
12	6	3	0	2	2	0	0	1	0	0	1	0	2.5
12	7	3	0	1	1	0	0	1	0	1	0	0	2
12	8	2	0	0	0	0	0	1	0	1	0	0	2
12	9	3	0	0	1	0	0	1	0	1	0	0	2
12	10	2	0	0	0	0	0	1	0	1	0	0	2
12	11	2	0	0	0	0	0	1	0	0	0	1	2
12	12	3	1	0	2	0	0	1	0	0	1	0	2
12	13	3	0	0	2	0	0	1	0	0	0	1	2
12	14	3	0	0	2	0	0	1	0	0	0	1	2
12	15	3	0	0	2	0	0	1	0	0	0	1	2
12	16	3	0	0	2	0	0	1	0	0	1	0	2
12	17	3	0	0	2	0	0	1	0	1	0	0	2
12	18	2	0	0	0	0	0	1	0	1	0	0	2
12	19	3	0	0	1	0	0	1	0	1	0	0	2
12	20	2	0	0	0	0	0	1	0	0	1	0	2
12	21	3	0	0	2	0	0	1	0	0	1	0	2
12	22	2	0	0	0	0	0	1	0	0	0	1	2
12	23	3	0	0	1	0	0	1	0	1	0	0	2
12	24	3	0	0	2	0	0	1	0	1	0	0	2
12	25	4	0	0	3	0	0	1	0	1	0	0	2
12	26	2	0	0	0	0	0	1	0	0	1	0	2
12	27	3	0	1	2	0	0	1	0	1	0	0	2
12	28	3	1	1	1	0	0	1	0	1	0	0	0.666667
12	29	3	1	2	1	0	0	1	0	1	0	0	2.66667
12	30	3	1	1	0	0	0	1	0	0	1	0	2.66667
12	31	2	0	1	0	0	1	0	0	1	0	0	2
12	32	2	0	1	0	2	0	1	0	0	0	1	2
12	33	2	0	0	0	2	1	0	0	0	1	0	2
12	34	2	1	1	0	0	0	1	0	1	0	0	0
12	35	2	1	0	0	0	0	1	0	1	0	0	0
12	36	2	0	1	0	0	0	1	0	0	0	1	0
12	37	2	0	1	0	1	1	0	0	0	1	0	2
12	38	3	0	1	1	0	0	1	0	1	0	0	1.33333
12	39	3	1	1	0	0	0	1	0	0	1	0	2
12	40	4	0	2	3	0	0	1	0	0	1	0	2.66667
12	41	2	0	1	0	0	0	1	0	0	1	0	2
12	42	3	0	1	1	0	0	1	0	0	1	0	2
12	43	3	0	2	1	0	0	1	0	1	0	0	2
12	44	2	0	0	0	2	0	1	0	0	1	0	2
12	45	2	0	1	0	2	0	1	0	0	0	1	2
12	46	2	0	1	0	0	0	1	0	1	0	0	2
12	47	3	1	0	1	0	0	1	0	1	0	0	2.66667
12	48	3	0	2	1	0	0	1	0	1	0	0	2
12	49	2	0	1	0	2	0	1	0	0	0	1	2
12	50	2	0	2	0	0	0	1	0	0	1	0	1
12	51	2	0	1	0	0	0	1	0	1	0	0	2
12	52	3	0	2	1	0	0	1	0	0	1	0	2
12	53	2	0	1	0	0	0	1	0	1	0	0	2
12	54	2	1	1	0	0	0	1	0	1	0	0	0
12	55	3	1	1	0	0	0	1	0	0	1	0	1.33333
13	1	2	1	0	0	0	0	1	0	1	0	0	0.5
13	2	3	1	2	1	0	1	0	0	1	0	0	0.666667
13	3	4	1	2	1	2	0	1	0	0	0	1	4.66667
13	4	3	0	2	2	0	1	0	0	1	0	0	2
13	5	4	1	0	2	1	0	1	0	1	0	0	0.666667
13	6	5	2	2	2	2	0	1	0	1	0	0	0.5
13	7	3	1	0	1	0	0	1	0	1	0	0	0.666667
13	8	2	1	1	0	0	0	1	0	0	1	0	1
13	9	2	1	0	0	2	1	0	0	0	0	1	2
13	10	2	0	1	0	2	0	1	0	0	0	1	1
13	11	3	2	1	0	0	0	1	0	0	1	0	0.666667
13	12	3	1	2	1	0	0	1	0	1	0	0	0.666667
13	13	5	1	2	3	0	0	1	0	1	0	0	0.5
13	14	3	1	2	1	0	1	0	0	1	0	0	3.66667
13	15	3	1	2	1	0	0	1	0	1	0	0	2.66667
13	16	2	1	2	0	0	0	1	0	1	0	0	1
13	17	3	1	2	0	0	1	0	0	1	0	0	1.33333
13	18	2	1	2	0	0	0	1	0	1	0	0	1
13	19	3	1	2	1	0	0	1	0	1	0	0	0.333333
13	20	2	1	1	0	0	0	1	0	0	1	0	0
13	21	4	1	1	1	1	0	1	0	1	0	0	0
13	22	3	0	2	1	0	1	0	0	1	0	0	2
13	23	3	0	3	1	0	1	0	0	1	0	0	0.666667
13	24	2	0	1	0	2	0	1	0	0	0	1	0
13	25	3	1	2	1	0	0	1	0	1	0	0	0.666667
13	26	3	1	2	1	0	0	1	0	1	0	0	0.666667
13	27	2	0	0	0	2	0	1	0	0	0	1	0
13	28	3	1	2	1	0	0	1	0	1	0	0	0.666667
13	29	2	0	0	0	0	1	0	0	0	1	0	0
13	30	3	1	1	1	0	0	1	0	1	0	0	0
13	31	2	1	1	0	0	1	0	0	1	0	0	0
13	32	3	2	1	0	1	0	1	0	1	0	0	0
13	33	3	1	1	1	0	0	1	0	1	0	0	0
13	34	3	1	2	1	0	0	1	0	1	0	0	0
13	35	3	1	1	0	0	0	1	0	1	0	0	0
14	1	1	0	1	0	1	1	0	0	0	0	1	0
14	2	3	0	2	1	0	0	1	0	0	1	0	0.666667
14	3	2	0	1	0	0	0	1	0	0	1	0	2
14	4	2	0	2	0	2	0	1	0	0	0	1	1.5
14	5	2	0	2	0	2	0	1	0	0	0	1	3
14	6	3	1	1	2	0	0	1	0	1	0	0	2
14	7	3	0	1	1	0	0	1	0	1	0	0	2
14	8	2	0	1	0	1	0	1	0	0	0	1	1
14	9	3	0	2	2	0	0	1	0	0	1	0	1
14	10	3	1	2	2	0	0	1	0	1	0	0	1
14	11	3	0	2	1	0	0	1	0	1	0	0	2
14	12	3	1	1	2	0	0	1	0	1	0	0	2
14	13	2	0	2	0	1	0	1	0	0	0	1	2
14	14	3	1	2	1	0	0	1	0	1	0	0	2
14	15	2	0	2	0	0	0	1	0	0	0	1	3
14	16	3	1	1	2	0	0	1	0	1	0	0	3
14	17	3	1	2	1	0	0	1	0	1	0	0	2.66667
14	18	2	0	1	0	0	0	1	0	1	0	0	1
14	19	1	0	1	0	0	1	0	0	1	0	0	2
14	20	2	0	1	0	0	0	1	0	1	0	0	3
14	21	3	0	2	1	0	0	1	0	1	0	0	2
14	22	2	0	1	0	0	0	1	0	1	0	0	2
14	23	2	0	0	0	2	0	1	0	0	0	1	2
14	24	3	1	1	1	0	0	1	0	1	0	0	2.66667
14	25	2	1	1	0	0	0	1	0	1	0	0	2
14	26	2	0	0	0	2	1	0	0	0	0	1	2.5
14	27	2	0	0	0	0	1	0	0	0	1	0	3
14	28	2	0	0	0	0	0	1	0	0	1	0	3
14	29	2	0	0	0	2	0	1	0	0	0	1	3
14	30	3	1	0	1	0	0	1	0	1	0	0	4
15	1	3	0	1	2	0	1	0	0	1	0	0	4
15	2	3	1	0	2	0	1	0	0	1	0	0	3
15	3	3	1	1	1	0	1	0	0	0	1	0	0.666667
15	4	3	0	0	1	0	1	0	0	0	1	0	3.33333
15	5	3	1	2	1	0	0	1	0	1	0	0	2.66667
15	6	5	2	0	2	2	0	1	0	1	0	0	2
15	7	3	2	0	1	0	0	1	0	1	0	0	0
15	8	3	1	1	2	0	0	1	0	1	0	0	2
15	9	6	2	2	3	2	0	1	0	1	0	0	2
15	10	3	0	2	2	0	0	1	0	0	1	0	3.5
15	11	4	1	1	3	0	1	0	0	1	0	0	2
15	12	3	1	0	2	0	1	0	0	1	0	0	1
15	13	3	1	0	2	0	1	0	0	0	1	0	1
15	14	2	0	1	0	0	0	1	0	1	0	0	1
15	15	3	2	0	1	0	0	1	0	1	0	0	0
15	16	2	1	0	0	0	0	1	0	1	0	0	1
15	17	4	1	0	2	1	0	0	1	1	0	0	0.666667
15	18	5	2	0	2	2	0	1	0	1	0	0	2.25
15	19	2	0	1	0	0	1	0	0	1	0	0	1.5
15	20	2	1	1	0	0	0	1	0	1	0	0	1
15	21	4	1	1	2	1	0	1	0	1	0	0	3
15	22	3	0	1	2	0	1	0	0	1	0	0	2
15	23	5	1	0	3	1	0	1	0	1	0	0	1.66667
15	24	6	2	0	3	2	0	1	0	1	0	0	0.8
15	25	3	2	0	2	0	1	0	0	1	0	0	0
15	26	3	0	0	2	0	1	0	0	1	0	0	1
15	27	2	1	0	0	0	0	1	0	1	0	0	1
15	28	3	0	2	2	0	1	0	0	0	1	0	1
15	29	5	0	1	2	0	1	0	0	1	0	0	1.5
15	30	2	0	2	0	2	1	0	0	1	0	0	1.5
15	31	3	1	1	2	0	0	1	0	1	0	0	3
15	32	4	1	1	3	0	0	1	0	0	1	0	1.33333
15	33	2	1	1	0	2	0	1	0	0	0	1	1
15	34	2	0	2	0	1	0	1	0	0	0	1	1.5
16	1	2	0	1	0	0	1	0	0	0	0	1	3
16	2	3	0	1	2	0	0	1	0	0	1	0	0
16	3	3	1	2	1	0	0	1	0	1	0	0	2
16	4	3	1	0	1	0	0	1	0	0	1	0	0
16	5	2	0	2	0	0	1	0	0	0	1	0	3
16	6	5	1	2	3	0	0	1	0	0	1	0	1.2
16	7	3	0	2	2	0	1	0	0	0	1	0	0
16	8	3	0	2	1	0	1	0	0	0	1	0	4
16	9	4	0	1	3	0	0	1	0	0	1	0	0.666667
16	10	3	1	1	0	0	0	1	0	0	1	0	0
16	11	3	1	1	1	0	0	1	0	1	0	0	2.33333
16	12	2	1	1	0	0	0	1	0	1	0	0	0
16	13	4	1	1	3	0	0	1	0	0	1	0	0
16	14	2	1	0	0	1	0	1	0	0	0	1	2
16	15	2	1	0	0	0	0	1	0	0	0	1	1
16	16	3	1	0	1	0	0	1	0	1	0	0	1
16	17	3	0	0	2	0	0	1	0	1	0	0	0
16	18	4	0	2	3	0	0	1	0	1	0	0	3
16	19	3	0	1	2	0	1	0	0	0	1	0	1
16	20	4	0	2	2	0	0	1	0	1	0	0	2
16	21	2	0	1	0	1	0	1	0	0	0	1	1
16	22	3	1	1	1	0	0	1	0	1	0	0	1.33333
16	23	3	1	0	2	0	0	1	0	0	1	0	2
16	24	3	1	1	1	0	0	1	0	0	1	0	4
16	25	4	1	1	3	0	0	1	0	1	0	0	2
16	26	2	0	1	0	2	0	1	0	0	1	0	2
16	27	2	0	2	0	2	1	0	0	0	0	1	2
16	28	2	1	0	0	2	0	1	0	0	1	0	2
17	1	2	1	0	0	0	0	1	0	1	0	0	0
17	2	3	0	1	2	0	1	0	0	1	0	0	0
17	3	1	0	1	0	1	1	0	0	0	0	1	3
17	4	3	0	0	1	0	1	0	0	1	0	0	1.33333
17	5	2	1	0	0	0	1	0	0	1	0	0	0
17	6	3	1	0	0	2	0	1	0	0	0	1	1.33333
17	7	2	2	0	0	0	0	1	0	1	0	0	0
17	8	2	1	0	2	0	1	0	0	1	0	0	0.5
17	9	3	1	1	1	0	0	1	0	0	0	1	2.66667
17	10	2	0	2	0	0	1	0	0	1	0	0	2
17	11	4	1	3	3	0	0	1	0	1	0	0	1
17	12	4	2	0	2	0	0	1	0	1	0	0	0.666667
17	13	3	2	0	0	2	0	1	0	0	0	1	0
17	14	1	0	1	0	0	1	0	0	0	1	0	1
17	15	2	1	0	0	0	0	1	0	1	0	0	1
17	16	3	1	0	2	0	0	1	0	1	0	0	2
17	17	2	1	0	0	2	1	0	0	0	0	1	3
17	18	1	0	1	0	0	1	0	0	0	1	0	0
17	19	3	1	0	2	0	0	1	0	0	1	0	1
18	1	2	0	1	0	0	0	1	0	1	0	0	2
18	2	3	0	2	2	0	0	1	0	1	0	0	1.5
18	3	3	1	2	1	0	0	1	0	1	0	0	2
18	4	2	1	0	0	0	0	1	0	0	1	0	2
18	5	2	1	1	0	2	0	1	0	0	0	1	3
18	6	2	0	0	0	0	0	1	0	1	0	0	1
18	7	1	0	1	0	0	0	1	0	0	1	0	2
18	8	1	0	0	0	1	1	0	0	0	0	1	0
18	9	2	0	2	0	0	0	1	0	1	0	0	2
18	10	3	1	1	0	0	0	1	0	1	0	0	1.33333
18	11	2	1	0	0	0	0	1	0	1	0	0	0.5
18	12	2	1	0	0	0	0	1	0	1	0	0	2
18	13	2	0	1	0	0	0	1	0	1	0	0	2
18	14	2	1	1	0	0	0	0	1	0	1	0	1.5
18	15	1	0	0	0	0	1	0	0	0	1	0	2
18	16	3	1	0	1	0	1	0	0	0	0	1	0.666667
18	17	2	1	0	0	0	0	1	0	0	1	0	1
18	18	2	1	0	0	0	0	1	0	0	1	0	1
18	19	2	1	0	0	0	0	1	0	1	0	0	0
18	20	2	0	2	0	0	1	0	0	1	0	0	2
19	1	3	0	1	1	0	1	0	0	1	0	0	1.33333
19	2	2	0	1	0	0	1	0	0	1	0	0	2
19	3	2	0	1	0	0	1	0	0	0	1	0	2
19	4	2	1	0	0	0	0	1	0	1	0	0	1
19	5	2	0	1	0	2	1	0	0	0	0	1	2
19	6	2	0	1	0	2	1	0	0	0	1	0	2
19	7	2	0	1	0	2	0	1	0	0	0	1	0
19	8	2	0	1	0	2	1	0	0	0	0	1	2
19	9	2	1	0	0	0	0	1	0	1	0	0	2
19	10	3	1	0	0	0	0	1	0	1	0	0	1.33333
19	11	2	0	1	0	2	1	0	0	0	0	1	2
19	12	2	1	0	0	0	0	1	0	1	0	0	1
19	13	2	0	0	0	2	1	0	0	0	0	1	1
19	14	2	1	0	0	0	0	1	0	1	0	0	2
19	15	3	0	1	2	0	0	1	0	1	0	0	1
19	16	2	0	1	0	2	1	0	0	0	0	1	2
19	17	2	0	0	0	0	0	1	0	1	0	0	1
19	18	2	0	1	0	2	1	0	0	0	0	1	0
19	19	2	0	1	0	2	1	0	0	0	0	1	2
19	20	2	0	1	0	2	1	0	0	0	0	1	2
19	21	2	0	1	0	0	0	1	0	1	0	0	1.5
19	22	3	1	0	1	0	0	1	0	1	0	0	1.66667
19	23	2	1	1	0	2	1	0	0	0	0	1	0
19	24	2	0	1	0	0	1	0	0	0	0	1	1
19	25	2	0	1	0	2	0	1	0	0	0	1	1
19	26	2	0	1	0	2	1	0	0	0	0	1	1
19	27	2	0	1	0	1	1	0	0	0	0	1	1
19	28	2	0	1	0	2	1	0	0	0	0	1	0
19	29	2	0	1	0	2	0	1	0	0	0	1	0.5
19	30	2	0	1	0	2	1	0	0	0	0	1	1.5
19	31	2	0	2	0	2	1	0	0	0	0	1	2
19	32	2	0	1	0	2	1	0	0	0	0	1	2
19	33	2	0	1	0	2	1	0	0	0	0	1	2
19	34	3	0	1	0	0	1	0	0	1	0	0	1
19	35	2	0	1	0	2	1	0	0	0	0	1	0.5
19	36	2	0	1	0	2	1	0	0	0	0	1	1
19	37	2	0	1	0	2	1	0	0	0	0	1	0
19	38	2	0	1	0	2	1	0	0	0	0	1	2
19	39	2	0	1	0	2	1	0	0	0	0	1	2
19	40	2	0	1	0	2	1	0	0	0	0	1	2
19	41	3	0	1	1	0	1	0	0	1	0	0	1.33333
19	42	2	0	1	0	2	1	0	0	0	0	1	2
19	43	2	0	2	0	2	1	0	0	0	0	1	1
19	44	2	0	2	0	2	1	0	0	0	0	1	2
19	45	2	0	1	0	2	1	0	0	0	0	1	2
19	46	2	0	1	0	2	1	0	0	0	0	1	2
19	47	4	1	2	2	0	0	1	0	1	0	0	0.666667
19	48	3	1	1	2	0	0	1	0	0	1	0	1
19	49	3	1	2	1	0	0	1	0	1	0	0	1.33333
19	50	2	0	0	0	1	0	1	0	0	0	1	1
19	51	2	0	1	0	0	0	1	0	1	0	0	3.5
19	52	3	1	1	0	0	0	1	0	1	0	0	0.666667
19	53	2	1	1	0	0	0	1	0	1	0	0	2
19	54	5	1	2	3	0	0	0	1	1	0	0	2.5
19	55	2	0	2	0	0	0	1	0	1	0	0	1
19	56	4	1	2	2	1	0	1	0	1	0	0	0.666667
19	57	4	1	3	3	0	0	1	0	1	0	0	0.75
19	58	2	0	0	0	0	0	1	0	1	0	0	1
19	59	3	1	2	1	0	0	1	0	1	0	0	0
19	60	4	1	3	3	0	0	0	1	1	0	0	0.5
19	61	3	1	1	2	0	0	1	0	1	0	0	0
19	62	2	0	0	0	1	0	1	0	0	0	1	0
19	63	4	0	3	1	1	0	1	0	1	0	0	1.5
19	64	2	1	1	0	0	0	1	0	1	0	0	0
19	65	4	1	2	3	0	0	1	0	1	0	0	1
20	1	2	1	1	0	0	0	1	0	1	0	0	1
20	2	2	1	0	0	0	1	0	0	0	1	0	3
20	3	2	1	1	0	0	0	1	0	0	1	0	3
20	4	3	1	1	1	0	0	1	0	1	0	0	3.33333
20	5	2	0	0	0	2	1	0	0	0	0	1	2
20	6	2	0	1	0	0	0	1	0	1	0	0	1
20	7	3	1	1	1	0	0	1	0	0	1	0	0.666667
20	8	3	0	2	0	0	0	1	0	0	1	0	2
20	9	3	2	0	1	0	0	1	0	1	0	0	3.33333
20	10	3	0	2	1	0	0	1	0	0	1	0	3.33333
20	11	3	0	1	1	0	0	1	0	0	1	0	3.33333
20	12	2	0	0	0	2	1	0	0	0	1	0	3
20	13	2	0	1	0	2	1	0	0	0	1	0	2
20	14	2	0	0	0	0	1	0	0	0	1	0	4
20	15	2	1	0	0	0	1	0	0	0	1	0	0.5
20	16	3	1	0	1	0	0	1	0	0	1	0	2
20	17	2	0	0	0	2	0	1	0	0	0	1	1
20	18	3	1	0	2	0	0	1	0	0	1	0	1
20	19	3	0	1	2	0	0	1	0	0	1	0	3
20	20	4	1	0	3	0	0	1	0	0	1	0	1.33333
20	21	2	0	1	0	0	0	1	0	1	0	0	2
20	22	2	0	1	0	0	0	1	0	1	0	0	2
20	23	3	1	0	1	0	0	1	0	0	1	0	2.66667
20	24	2	1	0	0	0	1	0	0	0	0	1	1.5
21	1	2	1	0	0	0	0	1	0	1	0	0	0
21	2	2	1	0	0	0	1	0	0	0	1	0	3.5
21	3	3	1	1	2	0	0	1	0	1	0	0	3
21	4	2	1	0	0	2	0	1	0	0	0	1	1
21	5	3	1	0	1	0	0	1	0	1	0	0	1.33333
21	6	3	1	3	1	0	0	1	0	0	1	0	3.66667
21	7	3	1	3	1	0	0	1	0	0	1	0	3
21	8	3	1	2	1	0	0	1	0	1	0	0	2.66667
21	9	3	1	2	1	0	0	1	0	0	1	0	5.33333
21	10	2	0	1	0	0	1	0	0	1	0	0	4.5
21	11	2	0	0	0	0	0	1	0	0	1	0	4.5
21	12	3	1	0	0	0	0	1	0	1	0	0	0.333333
21	13	2	0	1	0	0	0	1	0	0	1	0	3
21	14	2	0	2	0	0	1	0	0	1	0	0	4
21	15	3	1	1	1	0	0	1	0	1	0	0	2
21	16	2	1	0	0	0	0	1	0	0	1	0	3
21	17	2	0	0	0	1	1	0	0	0	1	0	1
21	18	2	0	0	0	2	1	0	0	0	1	0	3
21	19	2	0	0	0	2	1	0	0	0	0	1	2
21	20	3	1	1	0	0	0	1	0	1	0	0	1.33333
21	21	3	1	0	1	0	0	1	0	1	0	0	0.333333
22	1	3	1	1	1	0	1	0	0	0	1	0	5.33333
22	2	2	1	2	0	2	0	1	0	0	0	1	3.5
22	3	3	1	1	1	0	1	0	0	1	0	0	0.666667
22	4	3	1	1	2	0	1	0	0	0	1	0	2
22	5	2	1	0	0	0	0	1	0	1	0	0	0
22	6	3	0	2	2	0	1	0	0	0	1	0	2
22	7	3	1	1	1	0	1	0	0	1	0	0	0
22	8	3	1	1	1	0	0	1	0	0	1	0	0.666667
22	9	3	1	1	1	0	1	0	0	0	1	0	0.666667
22	10	2	1	0	0	0	1	0	0	0	1	0	0
22	11	2	0	2	0	2	0	1	0	0	0	1	0
22	12	3	0	3	0	0	1	0	0	0	1	0	4
22	13	2	1	1	0	0	1	0	0	0	1	0	2
22	14	3	1	1	2	0	1	0	0	1	0	0	3
22	15	3	0	2	2	0	1	0	0	1	0	0	4
22	16	3	0	2	2	0	1	0	0	1	0	0	2
22	17	3	0	2	2	0	1	0	0	1	0	0	3.5
22	18	2	0	2	0	2	1	0	0	0	0	1	2
22	19	2	1	1	0	0	0	1	0	1	0	0	1
22	20	2	0	1	0	0	1	0	0	0	1	0	2
22	21	3	1	2	1	0	0	1	0	1	0	0	1.33333
22	22	3	2	2	1	0	0	1	0	1	0	0	0
22	23	5	2	2	1	2	0	1	0	1	0	0	1.2
22	24	2	0	2	0	0	1	0	0	0	1	0	2
22	25	2	2	0	0	0	0	1	0	1	0	0	0
22	26	2	1	1	0	0	0	1	0	0	1	0	1
22	27	2	1	2	0	0	1	0	0	1	0	0	0
22	28	3	1	0	0	0	0	1	0	1	0	0	0.666667
23	1	2	1	0	0	0	0	1	0	1	0	0	0
23	2	3	0	1	0	0	0	1	0	0	1	0	1.33333
23	3	2	0	1	0	1	1	0	0	0	1	0	3
23	4	3	1	1	0	1	0	1	0	0	1	0	2
23	5	2	0	1	0	2	1	0	0	0	0	1	2
23	6	3	1	0	2	0	1	0	0	0	1	0	0
23	7	3	1	0	2	0	0	1	0	0	1	0	1.5
23	8	3	0	1	1	0	0	1	0	0	1	0	2.66667
23	9	3	1	0	2	0	0	1	0	1	0	0	2
23	10	3	0	2	2	0	0	1	0	1	0	0	2
23	11	3	0	2	2	0	0	1	0	1	0	0	2
23	12	3	0	0	2	0	0	1	0	0	0	1	0
23	13	3	0	2	1	0	0	1	0	0	1	0	4.33333
23	14	3	0	2	2	0	0	1	0	0	1	0	1
23	15	3	0	2	2	0	0	1	0	1	0	0	4
23	16	3	1	1	1	0	0	1	0	1	0	0	2
23	17	3	0	1	2	0	0	1	0	1	0	0	3
23	18	3	0	2	2	0	0	1	0	1	0	0	3
23	19	3	0	1	1	0	0	1	0	1	0	0	2.66667
23	20	3	0	2	0	0	0	1	0	0	0	1	0.666667
23	21	3	1	1	0	0	0	1	0	0	1	0	3
23	22	3	1	0	2	0	0	1	0	0	1	0	0
23	23	3	0	1	2	0	0	1	0	1	0	0	2.5
23	24	3	0	1	2	0	0	1	0	1	0	0	2
23	25	3	0	1	2	0	0	1	0	1	0	0	2
23	26	2	0	2	0	0	0	1	0	1	0	0	2
23	27	2	0	1	0	2	0	1	0	0	0	1	0
23	28	3	0	2	2	0	1	0	0	0	0	1	2
23	29	2	0	0	0	0	1	0	0	0	0	1	2
23	30	2	0	1	0	0	1	0	0	0	0	1	2
23	31	3	1	0	2	0	1	0	0	0	1	0	2
23	32	3	0	1	2	0	1	0	0	1	0	0	3
23	33	3	0	1	2	0	1	0	0	0	1	0	2
23	34	3	0	1	2	0	1	0	0	0	0	1	2
23	35	3	0	1	2	0	0	1	0	0	1	0	2
23	36	3	1	0	2	0	0	1	0	0	1	0	2
23	37	3	1	0	2	0	0	1	0	0	1	0	3
23	38	3	0	1	1	0	0	1	0	1	0	0	2.33333
23	39	3	0	2	2	0	0	1	0	0	0	1	2.5
23	40	3	1	1	2	0	0	1	0	0	1	0	2
23	41	3	1	0	2	0	0	1	0	1	0	0	1
23	42	3	0	1	2	0	0	1	0	0	1	0	3
23	43	1	0	0	0	0	1	0	0	0	1	0	0
23	44	2	0	0	0	0	0	1	0	0	0	1	2
23	45	2	0	0	0	0	0	1	0	0	1	0	2
23	46	3	0	0	0	0	0	1	0	0	1	0	2
23	47	3	0	1	1	0	0	1	0	1	0	0	2.66667
23	48	3	0	1	2	0	0	1	0	1	0	0	2.5
23	49	2	0	1	0	2	0	1	0	0	0	1	2.5
23	50	2	1	0	0	0	0	1	0	1	0	0	2
23	51	2	0	1	0	0	0	1	0	1	0	0	2
23	52	2	0	2	0	1	0	1	0	0	0	1	2.5
23	53	1	0	1	0	0	1	0	0	0	0	1	5
24	1	3	0	1	0	0	0	1	0	0	1	0	5.33333
24	2	3	1	0	0	0	0	1	0	1	0	0	2.66667
24	3	3	1	0	0	2	0	1	0	0	0	1	2.66667
24	4	3	1	0	1	0	0	1	0	1	0	0	4
24	5	4	1	0	3	0	0	1	0	1	0	0	3.33333
24	6	3	1	0	2	0	0	1	0	1	0	0	0
24	7	3	0	1	0	0	0	1	0	0	0	1	2
24	8	3	0	0	0	0	0	1	0	0	0	1	3
24	9	3	1	0	0	1	0	1	0	0	1	0	2.66667
24	10	3	1	0	2	0	0	1	0	1	0	0	3
24	11	3	1	0	0	0	0	1	0	1	0	0	2
24	12	3	1	0	1	2	0	1	0	0	0	1	3.33333
24	13	3	1	0	0	0	0	1	0	0	0	1	1.33333
24	14	3	1	0	2	0	0	1	0	1	0	0	1
24	15	4	1	0	3	0	0	1	0	1	0	0	0
25	1	3	1	1	1	0	0	1	0	1	0	0	4
25	2	2	1	1	0	0	0	1	0	1	0	0	1
25	3	4	0	2	3	0	0	1	0	1	0	0	2.66667
25	4	4	0	1	3	0	0	1	0	0	1	0	3.66667
25	5	3	1	0	1	0	0	1	0	1	0	0	2.66667
25	6	2	0	0	0	0	0	1	0	1	0	0	1
25	7	2	1	0	0	0	0	1	0	1	0	0	1
25	8	3	1	0	1	0	0	1	0	0	1	0	0.666667
25	9	4	1	1	0	2	0	0	1	1	0	0	2
25	10	2	0	0	0	2	0	1	0	0	0	1	2
25	11	4	0	0	0	2	0	0	1	1	0	0	2.75
25	12	2	0	0	0	0	0	1	0	1	0	0	0.5
25	13	3	0	1	1	0	0	1	0	1	0	0	3.33333
25	14	2	1	0	0	0	0	1	0	1	0	0	2
25	15	3	1	0	0	0	0	0	1	1	0	0	0.666667
25	16	2	0	0	0	2	0	1	0	0	0	1	2.5
25	17	2	0	1	0	0	0	1	0	1	0	0	2
25	18	3	0	0	2	0	0	1	0	1	0	0	2
26	1	3	1	2	1	0	1	0	0	0	1	0	3.33333
26	2	2	1	2	0	0	0	1	0	1	0	0	2
26	3	2	1	0	0	0	0	1	0	1	0	0	4
26	4	3	1	1	1	0	0	1	0	0	1	0	5.66667
26	5	3	1	1	2	0	0	1	0	1	0	0	3
26	6	3	1	2	2	0	0	1	0	1	0	0	4
26	7	3	0	2	1	0	0	1	0	1	0	0	2.33333
26	8	3	0	1	0	1	0	1	0	0	0	1	2.66667
26	9	3	1	1	0	0	0	1	0	0	0	1	3.33333
26	10	3	1	1	1	0	0	1	0	0	1	0	3.33333
26	11	3	1	1	2	0	0	1	0	1	0	0	2
26	12	3	0	2	1	0	0	1	0	1	0	0	2.66667
26	13	3	1	1	1	0	0	1	0	1	0	0	1.33333
26	14	3	0	2	1	0	0	1	0	1	0	0	4
26	15	3	1	1	2	0	0	1	0	1	0	0	2
26	16	2	0	1	0	2	0	1	0	0	0	1	2
27	1	3	1	1	1	0	0	1	0	1	0	0	1.33333
27	2	2	0	1	0	0	0	1	0	1	0	0	1
27	3	3	1	0	2	0	0	1	0	1	0	0	3
27	4	2	0	0	0	2	0	1	0	0	0	1	2
27	5	3	1	1	0	0	0	1	0	1	0	0	1.33333
27	6	2	1	1	0	0	0	1	0	1	0	0	2
27	7	2	1	0	0	0	0	1	0	1	0	0	2
27	8	4	1	1	3	0	0	1	0	1	0	0	1
27	9	2	0	1	0	0	0	1	0	1	0	0	0
27	10	3	1	1	2	0	0	1	0	1	0	0	2
27	11	2	1	1	0	0	0	1	0	0	1	0	3
27	12	2	1	0	0	0	0	1	0	1	0	0	0
27	13	3	0	1	1	0	0	1	0	1	0	0	0
27	14	2	0	0	0	0	0	1	0	1	0	0	0
27	15	3	0	1	0	0	0	1	0	1	0	0	0.666667
27	16	2	0	1	0	0	0	1	0	1	0	0	2
27	17	2	0	1	0	0	0	1	0	1	0	0	1
27	18	2	0	1	0	0	0	1	0	1	0	0	3
27	19	2	0	1	0	0	0	1	0	1	0	0	1
27	20	2	0	0	0	2	0	1	0	0	0	1	2
27	21	3	1	0	2	0	0	1	0	0	1	0	1.5
27	22	2	0	1	0	0	0	1	0	1	0	0	1
27	23	3	0	1	2	0	0	1	0	0	1	0	2
27	24	3	0	1	1	0	0	1	0	1	0	0	2
28	1	3	0	0	0	0	1	0	0	0	1	0	2.66667
28	2	3	1	0	0	0	1	0	0	1	0	0	1.33333
28	3	2	0	1	0	2	1	0	0	0	1	0	4
28	4	3	1	0	0	0	1	0	0	1	0	0	2.66667
28	5	2	0	1	0	0	1	0	0	0	1	0	3
28	6	3	1	1	1	0	1	0	0	0	1	0	3.33333
28	7	2	0	1	0	2	0	1	0	0	0	1	4
28	8	2	0	0	0	2	0	1	0	0	0	1	4
28	9	2	0	0	0	0	1	0	0	0	1	0	4
28	10	2	0	1	0	0	1	0	0	0	1	0	4
28	11	2	0	1	0	2	1	0	0	0	0	1	4
28	12	2	0	1	0	0	1	0	0	1	0	0	4
28	13	3	1	2	1	0	0	1	0	1	0	0	2.66667
28	14	2	0	1	0	0	1	0	0	0	1	0	4
28	15	3	0	1	1	0	1	0	0	0	1	0	4
28	16	2	0	0	0	2	0	1	0	0	0	1	4
28	17	2	0	1	0	0	1	0	0	1	0	0	4
28	18	2	0	0	0	2	1	0	0	0	0	1	4
28	19	2	0	0	0	2	1	0	0	0	0	1	4
28	20	2	0	0	0	2	1	0	0	0	1	0	4
28	21	2	0	0	0	0	1	0	0	0	1	0	3
29	1	3	1	0	0	0	0	1	0	1	0	0	0
29	2	3	1	0	1	0	0	1	0	0	1	0	3
29	3	2	1	0	0	0	0	1	0	1	0	0	3
29	4	2	0	1	0	0	0	1	0	0	1	0	2
29	5	3	0	2	1	0	0	1	0	1	0	0	2
29	6	3	0	1	0	1	0	1	0	0	1	0	1.33333
29	7	3	0	1	2	0	0	1	0	1	0	0	1.5
29	8	2	1	0	0	0	0	1	0	1	0	0	1
29	9	2	0	0	0	1	0	1	0	0	0	1	2.5
29	10	2	0	0	0	2	1	0	0	0	0	1	3
29	11	1	0	1	0	0	1	0	0	0	1	0	2
29	12	3	0	0	2	0	0	1	0	1	0	0	3
29	13	3	0	1	1	0	0	1	0	0	1	0	1.33333
29	14	3	0	1	2	0	0	1	0	0	1	0	3.5
29	15	3	1	1	2	0	0	1	0	0	1	0	1
29	16	2	0	1	0	0	0	1	0	1	0	0	2
29	17	3	1	0	1	0	0	1	0	0	1	0	2.33333
29	18	3	1	0	1	0	0	1	0	1	0	0	1.33333
29	19	4	1	0	3	0	0	1	0	0	1	0	3
29	20	2	0	0	0	2	0	1	0	0	0	1	3
29	21	3	1	0	2	0	0	1	0	0	1	0	0
29	22	3	1	0	1	0	0	1	0	0	1	0	3
29	23	4	0	1	3	0	0	1	0	1	0	0	2
29	24	2	0	2	0	0	0	1	0	0	1	0	2
29	25	2	0	0	0	2	0	1	0	0	0	1	2
30	1	3	0	1	1	0	0	1	0	0	1	0	1.33333
30	2	2	1	0	0	0	0	1	0	1	0	0	2
30	3	2	1	0	0	0	0	1	0	1	0	0	2
30	4	2	0	0	0	0	0	1	0	0	1	0	2
30	5	2	0	0	0	0	0	1	0	1	0	0	1
30	6	2	0	1	0	0	0	1	0	1	0	0	3
30	7	3	0	1	2	0	0	1	0	1	0	0	3
30	8	2	0	2	0	0	0	1	0	1	0	0	4
30	9	3	0	3	1	0	0	1	0	1	0	0	2.66667
30	10	3	0	1	1	1	0	1	0	0	0	1	2.66667
30	11	3	0	1	0	0	0	1	0	0	1	0	3
30	12	3	1	1	0	0	0	1	0	1	0	0	2.66667
30	13	2	0	1	0	0	0	1	0	1	0	0	3.5
31	1	3	1	0	2	0	0	1	0	1	0	0	2.5
31	2	3	1	1	1	0	0	1	0	1	0	0	2.66667
31	3	2	0	1	0	0	0	1	0	1	0	0	3
31	4	3	0	1	1	0	0	1	0	1	0	0	3.33333
31	5	4	1	1	2	1	0	1	0	1	0	0	2
31	6	1	0	1	0	0	0	1	0	0	0	1	4
31	7	2	0	1	0	0	0	1	0	1	0	0	1
31	8	4	0	1	2	1	0	1	0	1	0	0	3.33333
31	9	3	0	2	1	0	0	1	0	1	0	0	4.33333
31	10	4	0	1	2	0	0	1	0	1	0	0	3.33333
31	11	2	0	1	0	0	0	1	0	1	0	0	2
31	12	2	1	0	0	0	0	1	0	0	1	0	1
31	13	2	0	0	0	1	0	1	0	0	0	1	3
31	14	3	0	1	2	0	0	1	0	0	1	0	2
31	15	1	0	0	0	1	0	1	0	0	0	1	2
31	16	2	0	1	0	0	0	1	0	1	0	0	1
32	1	3	1	0	1	0	0	1	0	1	0	0	0
32	2	3	1	0	1	0	0	1	0	1	0	0	5
32	3	3	1	0	0	0	0	1	0	1	0	0	1.33333
32	4	3	1	1	2	0	0	1	0	1	0	0	3.5
32	5	3	1	1	2	0	0	1	0	0	1	0	2.5
32	6	2	1	1	0	0	0	1	0	1	0	0	1
32	7	3	0	1	2	0	0	1	0	1	0	0	2.5
32	8	2	1	1	0	0	0	1	0	0	1	0	1
32	9	3	1	0	1	0	0	1	0	1	0	0	1.66667
32	10	3	0	1	2	0	0	1	0	0	1	0	2.5
32	11	3	1	1	2	0	0	1	0	0	1	0	2.5
32	12	3	0	1	2	0	0	1	0	0	1	0	4
32	13	3	0	2	1	0	0	1	0	1	0	0	2.33333
32	14	3	0	2	1	0	0	1	0	0	0	1	3.33333
32	15	3	0	2	1	0	0	1	0	1	0	0	1.66667
32	16	2	1	0	0	0	0	1	0	0	1	0	2
32	17	3	0	1	2	0	0	1	0	0	1	0	3.5
32	18	2	1	0	0	0	0	1	0	1	0	0	2.5
32	19	3	1	1	2	0	0	1	0	0	1	0	2.5
32	20	2	1	0	0	0	0	1	0	0	1	0	4
32	21	2	1	0	0	0	0	1	0	0	1	0	4
32	22	3	1	1	1	0	0	1	0	0	1	0	4.66667
32	23	2	0	0	0	0	0	1	0	0	1	0	4
32	24	3	0	0	2	0	0	1	0	1	0	0	3
32	25	4	1	1	0	2	0	1	0	1	0	0	2.5
32	26	3	1	0	2	0	0	1	0	1	0	0	3.5
32	27	2	1	0	0	0	0	1	0	0	1	0	4
32	28	2	1	0	0	0	0	0	1	1	0	0	2
32	29	3	0	1	2	0	0	1	0	1	0	0	4
32	30	3	0	0	0	0	0	1	0	1	0	0	1.66667
32	31	3	1	0	0	0	0	0	1	1	0	0	3.33333
32	32	3	0	1	2	0	0	1	0	0	1	0	4
32	33	3	1	0	2	0	0	1	0	0	1	0	3
32	34	2	0	0	0	0	0	1	0	1	0	0	3.5
32	35	3	1	1	0	0	0	0	1	1	0	0	4.66667
32	36	2	1	0	0	0	0	1	0	1	0	0	1.5
33	1	3	1	2	0	0	1	0	0	1	0	0	2.66667
33	2	3	0	0	2	0	1	0	0	0	1	0	2
33	3	5	1	0	2	0	0	1	0	0	1	0	0.5
33	4	3	0	2	0	0	1	0	0	1	0	0	2
33	5	3	0	1	2	0	1	0	0	0	1	0	1
33	6	3	0	2	1	0	1	0	0	1	0	0	2
33	7	3	0	2	1	0	0	1	0	1	0	0	3.33333
33	8	3	1	2	1	0	1	0	0	1	0	0	4
33	9	3	0	1	2	0	1	0	0	1	0	0	0
33	10	3	1	2	2	0	0	1	0	1	0	0	3
33	11	3	0	1	2	0	1	0	0	1	0	0	2.5
33	12	3	1	1	2	0	1	0	0	1	0	0	1
33	13	2	0	1	0	0	0	1	0	1	0	0	1
33	14	4	1	0	2	1	0	0	1	1	0	0	0.666667
33	15	4	1	2	3	0	1	0	0	0	1	0	0
33	16	4	1	2	3	0	1	0	0	1	0	0	0
33	17	2	0	1	0	0	1	0	0	0	0	1	2
33	18	2	0	1	0	2	1	0	0	0	0	1	1
34	1	2	1	1	0	0	1	0	0	1	0	0	1
34	2	2	1	0	0	0	0	1	0	1	0	0	1
34	3	3	1	0	2	0	0	1	0	1	0	0	1
34	4	3	1	1	2	0	0	1	0	1	0	0	0
34	5	3	1	0	2	0	0	1	0	1	0	0	0
34	6	3	1	1	2	0	0	1	0	1	0	0	1
34	7	3	1	1	2	0	0	1	0	1	0	0	2.5
34	8	3	0	1	2	0	1	0	0	0	1	0	2
34	9	3	1	1	2	0	0	1	0	1	0	0	0
34	10	3	1	1	2	0	1	0	0	1	0	0	1
34	11	2	1	1	0	0	1	0	0	1	0	0	1
34	12	3	2	0	2	0	0	1	0	1	0	0	0.5
35	1	3	1	1	2	0	0	1	0	0	1	0	2
35	2	1	0	0	0	0	1	0	0	0	1	0	4
35	3	2	1	0	0	0	0	1	0	1	0	0	0
35	4	2	1	0	0	0	0	1	0	1	0	0	0
35	5	3	1	1	1	0	1	0	0	1	0	0	1.33333
35	6	3	0	1	2	0	0	1	0	1	0	0	1
35	7	3	1	0	2	0	0	1	0	1	0	0	1
35	8	3	1	1	1	0	0	1	0	1	0	0	0.666667
35	9	3	1	1	0	0	0	1	0	1	0	0	0.666667
35	10	2	0	2	0	2	0	1	0	0	0	1	2
35	11	2	0	1	0	2	0	1	0	0	0	1	2
35	12	2	1	1	0	0	0	1	0	1	0	0	0
35	13	3	1	1	1	0	0	0	1	1	0	0	2
35	14	2	1	1	0	0	0	1	0	1	0	0	0
35	15	1	0	1	0	0	0	1	0	0	1	0	4
35	16	1	0	1	0	0	0	1	0	0	1	0	4
35	17	4	1	1	2	0	0	1	0	1	0	0	3.33333
35	18	3	1	1	2	0	0	1	0	1	0	0	2.5
35	19	2	0	1	0	2	0	1	0	0	0	1	2
35	20	3	1	1	2	0	0	1	0	1	0	0	2
35	21	2	1	1	0	0	0	1	0	1	0	0	2
36	1	3	1	1	1	0	1	0	0	0	1	0	1.33333
36	2	3	1	0	0	0	0	1	0	0	1	0	3.33333
36	3	3	1	2	0	0	0	1	0	0	1	0	1
36	4	2	1	1	0	2	0	1	0	0	0	1	0
36	5	3	1	1	1	0	0	1	0	0	1	0	4.33333
36	6	3	0	0	0	0	0	1	0	1	0	0	1.66667
36	7	3	0	1	1	0	1	0	0	0	1	0	2
36	8	3	0	1	0	0	0	1	0	1	0	0	1.33333
36	9	4	0	2	0	1	0	1	0	0	1	0	1.5
36	10	4	0	2	0	1	0	1	0	0	1	0	1.5
37	1	2	1	2	0	0	0	1	0	1	0	0	6.5
37	2	2	1	1	0	0	0	1	0	1	0	0	4
37	3	3	1	1	1	0	0	1	0	1	0	0	2.66667
37	4	3	1	2	0	0	0	1	0	1	0	0	1.33333
37	5	3	1	1	1	0	0	1	0	1	0	0	1.33333
37	6	2	1	1	0	0	0	1	0	1	0	0	4
37	7	5	1	1	2	0	0	0	1	1	0	0	1.5
37	8	3	0	1	1	0	0	1	0	1	0	0	2.66667
37	9	3	1	2	1	0	0	1	0	1	0	0	4.66667
37	10	3	1	1	1	0	0	1	0	1	0	0	3.33333
37	11	2	0	1	0	0	0	1	0	0	1	0	0.5
37	12	3	1	1	1	0	0	1	0	1	0	0	1.33333
37	13	4	1	0	3	0	0	1	0	0	1	0	4.33333
37	14	2	0	0	0	0	0	1	0	1	0	0	1
37	15	3	0	1	1	0	0	1	0	1	0	0	3.33333
37	16	2	0	1	0	0	0	1	0	1	0	0	4
37	17	3	1	1	0	0	0	1	0	1	0	0	2.66667
37	18	2	0	1	0	0	1	0	0	1	0	0	2
37	19	2	0	2	0	0	0	1	0	1	0	0	2
37	20	3	0	1	2	0	0	1	0	1	0	0	2
37	21	3	0	1	2	0	0	1	0	1	0	0	2
37	22	2	0	1	0	0	0	1	0	1	0	0	2
37	23	3	0	1	2	0	0	1	0	1	0	0	2
37	24	2	0	1	0	0	0	1	0	1	0	0	2
37	25	3	0	1	2	0	0	1	0	1	0	0	2
37	26	3	0	1	2	0	0	1	0	1	0	0	2
37	27	3	0	1	1	0	0	1	0	1	0	0	2
37	28	3	0	1	1	0	0	1	0	1	0	0	1.33333
37	29	3	0	1	1	0	0	1	0	1	0	0	2
37	30	3	0	1	1	0	0	1	0	1	0	0	2
37	31	3	0	1	2	0	0	1	0	1	0	0	2
37	32	3	0	1	2	0	0	1	0	1	0	0	2
37	33	2	0	0	0	0	0	1	0	1	0	0	2
37	34	2	0	1	0	0	1	0	0	1	0	0	2
38	1	2	1	1	0	0	0	1	0	1	0	0	2
38	2	2	1	1	0	2	0	1	0	0	0	1	0
38	3	3	0	1	1	0	0	1	0	0	1	0	2
38	4	2	1	0	0	2	0	1	0	0	0	1	2
38	5	2	1	1	0	0	0	1	0	1	0	0	2
38	6	3	1	0	2	0	0	1	0	1	0	0	0.5
38	7	3	0	1	2	0	0	1	0	0	1	0	1
38	8	3	1	1	2	0	0	1	0	0	1	0	1
38	9	2	0	0	0	2	0	1	0	0	0	1	0
38	10	3	0	2	2	0	0	1	0	1	0	0	2
38	11	2	1	1	0	0	0	1	0	1	0	0	2
38	12	2	0	1	0	2	0	1	0	0	0	1	2
38	13	3	1	1	1	0	0	1	0	1	0	0	1.33333
38	14	2	1	1	0	2	0	1	0	0	0	1	3
38	15	2	1	1	0	0	0	1	0	1	0	0	2
38	16	2	1	0	0	0	0	1	0	1	0	0	1
38	17	2	1	1	0	0	0	1	0	1	0	0	2
38	18	3	1	0	2	0	0	1	0	0	1	0	1.5
38	19	3	0	0	2	0	1	0	0	1	0	0	2
38	20	3	1	1	1	0	0	1	0	1	0	0	1.33333
38	21	3	0	1	2	0	1	0	0	1	0	0	0
38	22	3	1	1	2	0	0	1	0	0	1	0	1
38	23	2	1	0	0	2	0	1	0	0	0	1	2
38	24	3	1	1	1	0	0	1	0	1	0	0	1
38	25	3	1	0	2	0	0	1	0	0	1	0	2
38	26	3	1	1	2	0	0	1	0	1	0	0	1.5
38	27	3	1	1	2	0	0	1	0	1	0	0	0
38	28	3	1	0	2	0	0	1	0	1	0	0	2
38	29	3	3	1	0	0	0	0	1	1	0	0	0
38	30	2	0	1	0	0	0	1	0	0	0	1	1
38	31	1	1	0	0	0	0	1	0	0	1	0	0
38	32	3	0	1	2	0	0	1	0	0	1	0	2
38	33	3	1	1	2	0	0	1	0	1	0	0	0
38	34	3	1	1	2	0	0	1	0	1	0	0	1.5
38	35	3	1	2	1	0	0	1	0	0	1	0	1.33333
38	36	4	1	1	3	0	0	1	0	1	0	0	1.66667
38	37	3	1	2	2	0	0	1	0	0	1	0	1
38	38	2	1	1	0	0	0	1	0	0	1	0	1
38	39	2	0	2	0	0	0	1	0	1	0	0	2
38	40	2	0	2	0	1	0	1	0	0	1	0	2
38	41	2	1	1	0	0	0	1	0	0	1	0	2
38	42	3	1	1	2	0	0	1	0	1	0	0	2
38	43	2	1	1	0	0	0	1	0	1	0	0	2
38	44	2	0	2	0	0	0	1	0	1	0	0	1
38	45	2	1	1	0	0	0	1	0	1	0	0	1.5
38	46	2	0	1	0	0	0	1	0	1	0	0	2
38	47	2	0	0	0	0	0	1	0	1	0	0	0
38	48	2	1	0	0	2	0	1	0	0	0	1	2
38	49	2	0	1	0	0	0	1	0	0	1	0	1
38	50	2	0	0	0	2	0	1	0	0	0	1	2
38	51	2	1	0	0	2	0	1	0	0	0	1	0
38	52	2	1	0	0	1	0	1	0	0	1	0	0
38	53	2	0	1	0	0	0	1	0	0	1	0	2
38	54	2	0	2	0	0	0	1	0	0	1	0	2
38	55	2	1	1	0	0	0	1	0	0	1	0	0.5
38	56	2	0	1	0	1	0	1	0	0	1	0	2
38	57	2	1	1	0	0	0	1	0	1	0	0	0
38	58	2	1	2	0	0	0	1	0	1	0	0	0
38	59	3	1	1	2	0	0	1	0	1	0	0	0
38	60	3	1	0	2	0	0	1	0	0	1	0	2
38	61	3	1	0	2	0	0	1	0	0	1	0	2
38	62	3	0	0	1	0	0	1	0	1	0	0	2
38	63	2	0	1	0	0	0	1	0	1	0	0	1
38	64	1	1	0	0	0	0	1	0	1	0	0	2
38	65	3	1	1	2	0	0	1	0	1	0	0	1
38	66	2	1	0	0	0	0	1	0	1	0	0	0
38	67	2	1	0	0	0	0	1	0	1	0	0	2
38	68	2	1	1	0	0	0	1	0	0	0	1	0
38	69	2	1	0	0	0	0	1	0	1	0	0	0
38	70	2	1	1	0	0	0	1	0	1	0	0	0
38	71	3	0	1	2	0	0	1	0	0	1	0	1.5
38	72	2	0	0	0	2	0	1	0	0	0	1	1.5
38	73	3	1	1	2	0	0	1	0	1	0	0	2.5
38	74	3	2	0	2	0	0	1	0	1	0	0	0
38	75	3	1	1	0	0	0	1	0	0	1	0	0
38	76	2	1	1	0	0	0	1	0	1	0	0	1.5
38	77	1	0	0	0	0	0	1	0	0	1	0	2
38	78	3	1	0	2	0	0	1	0	1	0	0	0.5
38	79	3	1	1	1	0	0	1	0	0	1	0	1.33333
38	80	2	1	1	0	0	1	0	0	1	0	0	2
38	81	2	1	1	0	0	0	1	0	1	0	0	0
38	82	2	1	1	0	0	0	1	0	0	1	0	0
38	83	3	1	2	1	0	0	1	0	1	0	0	2
38	84	2	0	0	0	0	0	1	0	1	0	0	0
38	85	2	1	1	0	2	0	1	0	0	0	1	2
38	86	3	1	2	1	0	0	1	0	0	1	0	1.66667
38	87	2	1	1	0	0	0	1	0	1	0	0	2
38	88	2	1	1	0	0	0	1	0	0	1	0	2
38	89	2	1	1	0	0	0	1	0	0	1	0	0
39	1	2	0	1	0	0	1	0	0	0	1	0	2
39	2	5	1	0	3	0	1	0	0	1	0	0	2
39	3	2	1	0	0	0	1	0	0	1	0	0	2
39	4	3	1	0	0	1	1	0	0	0	1	0	1.66667
39	5	3	0	1	1	0	1	0	0	0	1	0	4
39	6	3	1	0	1	0	1	0	0	1	0	0	3
39	7	3	1	1	0	0	1	0	0	0	1	0	3
39	8	2	0	2	0	0	1	0	0	1	0	0	3
39	9	2	0	0	0	2	1	0	0	0	0	1	4.5
39	10	2	1	0	0	0	1	0	0	0	1	0	2.5
39	11	2	1	0	0	0	1	0	0	0	1	0	1
39	12	3	1	2	1	0	1	0	0	0	1	0	3.33333
39	13	2	0	0	0	2	1	0	0	0	0	1	1.5
39	14	3	0	0	1	0	1	0	0	1	0	0	2
39	15	2	0	0	0	0	1	0	0	1	0	0	4
39	16	2	0	0	0	0	1	0	0	0	0	1	3
39	17	2	0	0	0	2	1	0	0	0	0	1	3.5
40	1	2	0	2	0	0	1	0	0	1	0	0	2
40	2	3	1	1	1	0	1	0	0	0	1	0	2
40	3	2	1	1	0	0	0	1	0	1	0	0	0
40	4	2	1	1	0	0	1	0	0	0	1	0	1
40	5	2	1	0	0	0	0	1	0	1	0	0	0
40	6	3	1	0	2	0	0	1	0	1	0	0	0
40	7	3	1	0	2	0	0	1	0	1	0	0	1
40	8	3	1	1	2	0	0	1	0	1	0	0	1
40	9	3	1	0	2	0	0	1	0	1	0	0	0
40	10	3	1	1	2	0	0	1	0	1	0	0	1
40	11	3	1	0	2	0	0	1	0	1	0	0	0
40	12	3	1	0	2	0	0	1	0	1	0	0	0
40	13	3	1	0	2	0	1	0	0	1	0	0	0
40	14	3	1	0	2	0	1	0	0	1	0	0	0
40	15	2	1	1	0	0	0	1	0	1	0	0	0
40	16	3	1	1	2	0	1	0	0	1	0	0	1
40	17	3	0	1	2	0	1	0	0	1	0	0	1
40	18	3	1	2	1	0	1	0	0	1	0	0	1.33333
40	19	3	1	1	1	0	0	1	0	1	0	0	1.33333
40	20	3	1	0	2	0	0	1	0	1	0	0	1
40	21	3	1	1	2	0	1	0	0	1	0	0	1
40	22	3	1	0	2	0	1	0	0	1	0	0	1
40	23	3	1	1	2	0	0	1	0	1	0	0	2
40	24	3	1	1	2	0	1	0	0	1	0	0	1
40	25	3	1	0	2	0	0	1	0	1	0	0	1
41	1	2	1	0	0	0	0	1	0	0	1	0	3.5
41	2	3	1	1	2	0	0	1	0	1	0	0	3
41	3	3	1	0	1	0	0	0	1	0	1	0	0.666667
41	4	3	1	0	2	0	0	1	0	1	0	0	1
41	5	4	1	1	3	0	0	1	0	1	0	0	1.33333
41	6	2	1	0	0	0	0	0	1	1	0	0	1.5
41	7	3	1	1	1	0	0	0	1	0	1	0	2
41	8	2	1	0	0	0	0	1	0	1	0	0	0
41	9	2	1	0	0	0	0	1	0	1	0	0	0
41	10	3	1	0	0	0	0	1	0	0	1	0	1.33333
41	11	3	1	1	2	0	0	1	0	1	0	0	4
41	12	2	1	2	0	0	0	1	0	1	0	0	2
41	13	5	1	2	1	1	0	1	0	1	0	0	3.4
41	14	3	1	2	2	0	0	1	0	1	0	0	2
41	15	4	1	1	2	0	0	1	0	1	0	0	2
41	16	3	0	2	1	0	0	1	0	1	0	0	1.33333
41	17	2	1	2	0	0	0	1	0	1	0	0	1
41	18	3	0	2	1	0	0	1	0	1	0	0	3.33333
41	19	4	0	2	3	0	0	1	0	1	0	0	4.5
41	20	4	1	1	3	0	0	1	0	0	1	0	3
41	21	3	1	1	0	1	0	1	0	1	0	0	2
41	22	2	1	3	0	0	0	1	0	0	1	0	2
41	23	3	0	2	0	0	0	1	0	1	0	0	1.66667
42	1	2	1	0	0	0	0	1	0	1	0	0	4.5
42	2	2	0	1	0	0	1	0	0	1	0	0	1
42	3	2	1	0	0	0	0	1	0	1	0	0	1
42	4	3	0	1	0	0	0	1	0	0	1	0	1
42	5	2	1	0	0	0	0	0	1	1	0	0	1
42	6	3	0	1	2	0	0	1	0	1	0	0	2
42	7	2	1	0	0	0	0	1	0	1	0	0	1
42	8	2	1	0	0	0	0	0	1	1	0	0	2
42	9	2	1	1	0	0	0	0	1	1	0	0	1
42	10	2	0	1	0	1	0	1	0	0	0	1	2
42	11	3	1	0	2	0	0	1	0	1	0	0	0
42	12	3	0	1	2	0	0	1	0	0	1	0	0
42	13	3	1	0	0	0	0	1	0	1	0	0	1.33333
42	14	2	0	0	0	2	0	1	0	0	0	1	0
42	15	2	0	0	0	2	0	1	0	0	0	1	2
42	16	3	1	0	2	0	0	0	1	0	1	0	1
42	17	3	1	0	2	0	0	1	0	1	0	0	1
42	18	2	0	0	0	2	0	1	0	0	0	1	0
42	19	3	1	0	1	0	0	1	0	0	1	0	0
42	20	3	1	0	2	0	0	1	0	1	0	0	1
42	21	3	1	0	2	0	0	0	1	1	0	0	2
42	22	3	1	0	2	0	0	1	0	0	1	0	2
42	23	3	1	2	2	0	0	0	1	0	1	0	1
42	24	4	1	2	3	0	0	0	1	0	1	0	1
42	25	3	0	0	2	0	0	1	0	0	1	0	2
42	26	3	0	1	0	0	0	1	0	1	0	0	1.33333
43	1	2	0	1	0	2	1	0	0	0	0	1	2
43	2	3	1	1	2	0	0	1	0	1	0	0	2.5
43	3	4	1	2	1	1	1	0	0	1	0	0	1.75
43	4	3	0	2	2	0	0	1	0	1	0	0	1.5
43	5	2	0	1	0	0	1	0	0	0	0	1	0.5
43	6	2	1	1	0	0	0	1	0	1	0	0	1
43	7	2	0	1	0	2	1	0	0	0	0	1	1.5
43	8	3	1	2	2	0	0	1	0	0	1	0	3
43	9	2	1	1	0	0	0	1	0	1	0	0	0
43	10	4	0	1	2	1	0	1	0	1	0	0	2
43	11	2	1	1	0	0	0	1	0	1	0	0	0
43	12	3	0	1	0	2	0	1	0	0	0	1	2.5
43	13	4	1	1	2	1	0	1	0	1	0	0	3.66667
43	14	3	1	1	2	0	0	1	0	0	0	1	2
43	15	2	1	1	0	0	0	1	0	0	1	0	3
43	16	2	0	2	0	0	0	1	0	0	0	1	2
43	17	3	1	1	2	0	0	1	0	0	1	0	1
43	18	3	0	1	2	0	0	1	0	0	1	0	3
44	1	3	1	1	2	0	0	1	0	1	0	0	2
44	2	2	1	3	0	0	0	1	0	1	0	0	3
44	3	2	1	0	0	0	0	1	0	1	0	0	1
44	4	2	0	2	0	2	0	1	0	0	0	1	4
44	5	2	0	2	0	2	0	1	0	0	0	1	6
44	6	2	0	1	0	0	0	1	0	0	0	1	4
44	7	2	0	2	0	2	0	1	0	0	0	1	4
44	8	2	0	1	0	0	1	0	0	0	1	0	3
44	9	2	0	0	0	2	0	1	0	0	0	1	2.5
44	10	2	0	1	0	0	0	1	0	0	1	0	2
44	11	3	1	1	2	0	0	1	0	0	1	0	1.5
44	12	3	1	1	1	0	0	1	0	1	0	0	2
44	13	3	1	0	0	1	0	1	0	1	0	0	2.33333
44	14	2	0	1	0	2	0	1	0	0	0	1	4
44	15	2	0	2	0	0	0	1	0	1	0	0	4
44	16	2	0	2	0	0	1	0	0	0	0	1	4
44	17	2	1	1	0	0	0	1	0	0	1	0	2
44	18	3	0	2	2	0	0	1	0	1	0	0	5
44	19	4	0	1	3	0	0	1	0	0	1	0	2.66667
44	20	2	1	1	0	0	0	1	0	1	0	0	1
44	21	3	0	2	0	0	0	1	0	0	1	0	4.33333
44	22	3	1	1	2	0	0	1	0	0	1	0	4.5
44	23	2	0	1	0	2	1	0	0	0	1	0	4
44	24	2	0	1	0	0	1	0	0	0	1	0	3
44	25	3	0	1	2	0	0	1	0	1	0	0	2
44	26	2	0	1	0	1	1	0	0	0	0	1	3.5
44	27	2	0	2	0	0	0	1	0	1	0	0	4
44	28	3	1	1	2	0	0	1	0	0	1	0	2
44	29	3	0	2	2	0	0	1	0	1	0	0	4.5
44	30	3	1	1	1	0	0	1	0	1	0	0	2.66667
44	31	3	1	1	1	0	0	1	0	1	0	0	3
44	32	3	1	1	2	0	0	1	0	1	0	0	2
45	1	2	1	0	0	0	0	1	0	1	0	0	1
45	2	3	1	0	2	0	0	1	0	1	0	0	0
45	3	3	1	0	2	0	0	1	0	1	0	0	0
45	4	3	1	0	2	0	0	1	0	1	0	0	0
45	5	3	1	1	1	0	1	0	0	1	0	0	0.666667
45	6	3	1	0	0	0	0	1	0	0	1	0	1.66667
45	7	3	1	0	2	0	0	1	0	1	0	0	3
45	8	4	0	2	3	0	0	1	0	0	1	0	2.66667
45	9	2	1	0	0	0	0	1	0	1	0	0	2.5
45	10	2	1	0	0	0	0	1	0	1	0	0	2.5
46	1	3	0	1	0	0	0	1	0	0	1	0	2.66667
46	2	3	0	1	0	0	1	0	0	0	0	1	3.33333
46	3	3	0	1	1	0	1	0	0	1	0	0	4
46	4	3	1	0	1	0	0	1	0	1	0	0	2
46	5	3	0	1	1	0	0	1	0	0	1	0	4.33333
46	6	3	0	2	1	0	0	1	0	0	1	0	4.66667
46	7	3	0	2	1	0	0	1	0	1	0	0	3.33333
46	8	4	1	1	3	0	0	1	0	1	0	0	3.66667
46	9	3	0	2	1	0	0	1	0	1	0	0	5.33333
46	10	3	0	2	1	0	0	1	0	1	0	0	2
46	11	3	0	1	0	0	0	1	0	0	1	0	3
46	12	3	0	2	0	1	0	1	0	0	1	0	2.33333
46	13	3	0	1	0	0	0	1	0	0	1	0	2
46	14	3	0	1	0	0	0	1	0	1	0	0	2.66667
46	15	3	1	0	0	0	0	1	0	0	1	0	4
46	16	3	0	1	0	0	0	1	0	1	0	0	3.33333
46	17	4	0	1	1	0	0	1	0	1	0	0	4.75
46	18	4	1	1	1	1	0	1	0	1	0	0	2.75
46	19	3	0	2	1	0	0	1	0	1	0	0	3.33333
46	20	3	0	1	0	0	0	1	0	1	0	0	2.66667
46	21	3	0	2	0	0	0	1	0	0	1	0	4.66667
46	22	3	1	3	0	0	0	1	0	1	0	0	2.66667
46	23	3	1	1	0	0	0	1	0	1	0	0	2.66667
46	24	3	1	0	1	0	0	1	0	1	0	0	0
46	25	3	1	1	1	0	0	1	0	1	0	0	1.33333
46	26	2	0	1	0	0	1	0	0	0	1	0	1
46	27	3	0	1	1	0	0	1	0	0	1	0	2
46	28	3	1	0	1	0	0	1	0	1	0	0	1.66667
46	29	3	1	0	0	0	0	1	0	1	0	0	0
46	30	2	0	1	0	0	1	0	0	1	0	0	1
46	31	3	0	0	1	0	0	1	0	1	0	0	2.66667
46	32	3	1	0	1	0	0	1	0	0	1	0	2
46	33	3	0	0	1	0	0	1	0	1	0	0	1.33333
46	34	3	0	1	2	0	0	1	0	1	0	0	3
46	35	2	0	0	0	0	0	1	0	1	0	0	2
46	36	2	1	0	0	0	0	1	0	1	0	0	3
46	37	3	0	0	0	0	0	1	0	0	1	0	1.33333
46	38	2	1	0	0	0	0	1	0	1	0	0	0.5
46	39	3	0	1	1	0	0	1	0	1	0	0	2
46	40	3	0	0	0	0	0	1	0	1	0	0	1.33333
46	41	3	0	1	1	0	0	1	0	1	0	0	2
46	42	2	1	0	0	0	0	1	0	1	0	0	3
46	43	3	0	1	1	0	0	1	0	1	0	0	2
46	44	3	0	0	1	0	0	1	0	1	0	0	2
47	1	2	0	1	0	2	0	1	0	0	1	0	2
47	2	2	0	1	0	2	0	1	0	0	0	1	2
47	3	2	1	1	0	0	0	1	0	1	0	0	4
47	4	2	0	1	0	2	0	1	0	0	0	1	0
47	5	2	0	0	0	1	0	1	0	0	1	0	2
47	6	2	0	0	0	2	0	1	0	0	0	1	2.5
47	7	2	0	0	0	0	0	1	0	0	1	0	1
47	8	2	0	0	0	0	1	0	0	1	0	0	1
47	9	2	0	0	0	0	0	1	0	0	1	0	2
47	10	2	0	0	0	0	1	0	0	0	1	0	1
47	11	2	0	1	0	0	0	1	0	0	1	0	2
47	12	2	0	0	0	0	1	0	0	0	1	0	2
47	13	3	0	2	2	0	0	1	0	0	0	1	2
47	14	3	1	2	0	1	0	1	0	1	0	0	2.66667
47	15	2	0	2	0	0	0	1	0	0	0	1	2
47	16	2	0	2	0	0	0	1	0	0	0	1	2
47	17	3	0	2	1	0	0	1	0	0	0	1	2
47	18	3	1	1	1	0	0	1	0	1	0	0	2
48	1	3	1	0	0	0	1	0	0	0	1	0	3.66667
48	2	3	0	1	1	0	1	0	0	1	0	0	3
48	3	2	1	0	0	2	1	0	0	0	0	1	2
48	4	2	0	0	0	0	1	0	0	0	1	0	1.5
48	5	1	0	0	0	0	1	0	0	0	1	0	2
48	6	2	0	2	0	2	1	0	0	0	0	1	4
48	7	3	0	1	1	0	1	0	0	0	1	0	5.66667
48	8	3	1	1	1	0	1	0	0	1	0	0	2
48	9	3	1	1	1	0	1	0	0	0	1	0	4
48	10	2	1	0	0	0	0	1	0	1	0	0	2
48	11	1	0	2	0	0	0	1	0	0	1	0	2
48	12	3	0	3	0	0	0	1	0	1	0	0	2
48	13	3	0	2	0	0	0	1	0	0	1	0	1.33333
48	14	3	0	2	2	0	0	1	0	1	0	0	2
48	15	1	0	0	0	0	1	0	0	0	1	0	1
48	16	3	0	0	2	0	0	1	0	0	1	0	1
48	17	1	0	1	0	0	1	0	0	0	1	0	3
48	18	3	1	1	1	0	0	1	0	1	0	0	0.666667
48	19	2	1	0	0	0	0	1	0	1	0	0	1
48	20	1	0	0	0	0	1	0	0	0	0	1	2
48	21	1	0	1	0	0	1	0	0	0	0	1	2
48	22	2	1	0	0	0	0	1	0	1	0	0	0
48	23	5	1	1	0	0	0	1	0	0	1	0	0
48	24	2	0	1	0	0	0	1	0	0	1	0	2
48	25	1	0	1	0	0	1	0	0	0	1	0	2
48	26	4	1	0	3	0	0	1	0	0	1	0	1
48	27	3	0	1	0	0	0	1	0	1	0	0	0
48	28	2	0	1	0	0	0	1	0	0	1	0	2
48	29	5	2	1	0	0	0	0	1	1	0	0	0.4
48	30	3	2	1	0	0	0	1	0	0	1	0	0
48	31	1	0	0	2	0	0	1	0	0	1	0	0
48	32	1	0	0	2	0	1	0	0	0	1	0	0
48	33	3	1	1	0	1	0	1	0	0	0	1	1.33333
48	34	3	0	1	2	0	1	0	0	1	0	0	1
48	35	3	0	0	0	0	0	1	0	0	1	0	0.666667
48	36	2	0	0	0	0	0	1	0	0	1	0	0
48	37	3	1	0	0	0	0	1	0	1	0	0	0.666667
48	38	3	1	0	2	0	0	1	0	0	1	0	1
48	39	5	0	1	2	0	0	1	0	0	1	0	1
48	40	4	1	0	2	1	0	1	0	0	0	1	1
48	41	3	0	0	0	1	0	1	0	0	0	1	1.66667
48	42	2	0	1	0	0	1	0	0	0	0	1	2
48	43	5	0	0	2	0	0	1	0	0	1	0	1.75
48	44	1	0	0	0	0	1	0	0	0	0	1	1
48	45	4	0	0	0	0	0	1	0	1	0	0	1
48	46	2	0	0	0	0	0	1	0	1	0	0	2
48	47	4	1	0	0	0	0	1	0	0	1	0	0
48	48	2	0	1	0	0	0	1	0	0	1	0	0.5
48	49	4	1	0	2	0	0	1	0	0	1	0	0
48	50	3	1	0	2	0	0	1	0	0	1	0	0
48	51	4	0	1	2	1	0	1	0	0	1	0	1.33333
48	52	3	1	2	1	0	0	1	0	1	0	0	2.66667
48	53	3	1	0	0	1	0	1	0	0	0	1	0
48	54	2	1	0	0	0	0	1	0	0	0	1	0
48	55	5	0	0	2	0	0	1	0	1	0	0	1.25
48	56	2	0	0	0	2	0	1	0	0	0	1	2
49	1	5	1	1	1	2	0	1	0	1	0	0	2.2
49	2	3	0	1	1	0	1	0	0	0	1	0	4.66667
49	3	3	1	1	1	0	0	1	0	1	0	0	3.33333
49	4	3	1	1	2	0	0	1	0	1	0	0	0
49	5	3	1	1	2	0	0	1	0	0	1	0	2.5
49	6	3	1	0	2	0	0	0	1	1	0	0	1
49	7	3	1	1	2	0	0	1	0	0	1	0	3
49	8	3	0	0	1	0	0	1	0	1	0	0	0
49	9	3	0	1	1	0	0	1	0	0	1	0	1.33333
49	10	3	0	2	1	0	0	1	0	0	1	0	0
49	11	3	1	1	2	0	0	1	0	1	0	0	0
49	12	3	0	1	1	0	0	1	0	0	1	0	0
49	13	3	0	1	2	0	0	1	0	1	0	0	0
49	14	3	1	0	1	0	0	1	0	1	0	0	0
49	15	3	1	1	2	0	0	1	0	1	0	0	2
50	1	3	1	2	1	0	1	0	0	1	0	0	3.33333
50	2	4	0	1	0	1	1	0	0	1	0	0	2
50	3	3	0	1	1	0	1	0	0	0	1	0	3
50	4	3	1	0	0	0	1	0	0	1	0	0	1.33333
50	5	3	1	0	0	0	1	0	0	0	1	0	0.666667
50	6	3	1	0	1	0	1	0	0	1	0	0	0.666667
50	7	3	1	0	0	0	0	1	0	0	1	0	0.666667
50	8	3	0	1	0	0	0	1	0	0	0	1	2
50	9	3	1	0	0	0	0	1	0	0	1	0	2
50	10	3	1	0	0	0	0	1	0	0	1	0	0.666667
50	11	3	1	0	1	0	1	0	0	1	0	0	1.33333
50	12	3	1	0	1	0	1	0	0	0	1	0	0.666667
50	13	3	0	1	0	0	1	0	0	1	0	0	1.33333
50	14	3	0	1	1	0	1	0	0	1	0	0	2
50	15	3	0	0	1	0	1	0	0	0	1	0	1.33333
50	16	3	1	0	0	0	0	1	0	1	0	0	1.33333
50	17	3	0	0	0	0	1	0	0	1	0	0	1.33333
50	18	3	0	1	0	0	1	0	0	0	1	0	1.33333
50	19	3	1	0	0	0	1	0	0	0	1	0	2
50	20	3	1	0	0	0	1	0	0	0	1	0	1.33333
50	21	3	1	1	0	0	0	1	0	0	1	0	1.33333
50	22	3	1	0	0	0	1	0	0	1	0	0	0
50	23	3	1	0	0	0	0	1	0	1	0	0	0
51	1	3	0	1	0	0	0	1	0	1	0	0	1.66667
51	2	2	0	1	0	0	0	1	0	1	0	0	1
51	3	2	0	1	0	0	0	1	0	1	0	0	3.5
51	4	2	0	0	0	0	0	1	0	1	0	0	3.5
51	5	3	0	1	1	0	0	1	0	1	0	0	2
51	6	2	0	1	0	0	0	1	0	1	0	0	4
51	7	2	0	0	0	0	0	1	0	0	1	0	1
51	8	2	0	1	0	0	0	1	0	0	1	0	3
51	9	3	1	0	1	0	0	1	0	1	0	0	1.33333
51	10	3	0	0	0	0	1	0	0	0	1	0	2
51	11	2	0	0	0	0	0	1	0	1	0	0	2
51	12	3	1	0	1	0	0	1	0	1	0	0	1.33333
51	13	3	0	2	1	0	0	1	0	1	0	0	2
51	14	3	0	2	1	0	0	1	0	0	0	1	3.33333
51	15	2	0	1	0	2	0	1	0	0	1	0	3.5
51	16	3	0	2	1	0	0	1	0	1	0	0	1.33333
51	17	2	0	2	0	0	0	1	0	1	0	0	4
51	18	2	0	0	0	0	0	1	0	1	0	0	2
51	19	3	1	0	0	0	0	1	0	1	0	0	0
51	20	2	1	0	0	0	0	1	0	1	0	0	0
51	21	2	0	0	0	2	0	1	0	0	0	1	4
51	22	3	1	1	1	0	0	1	0	1	0	0	2.66667
51	23	3	0	0	1	0	0	1	0	1	0	0	2
52	1	3	0	3	0	2	0	1	0	0	0	1	3.66667
52	2	2	0	2	0	0	1	0	0	0	0	1	3
52	3	3	0	2	0	2	1	0	0	0	0	1	1.33333
52	4	2	0	1	0	1	1	0	0	0	0	1	5
52	5	2	0	1	0	0	1	0	0	0	0	1	3
52	6	3	0	1	2	0	0	1	0	0	0	1	4
52	7	2	0	1	0	0	0	1	0	0	0	1	4.5
52	8	2	0	1	0	2	1	0	0	0	0	1	4
52	9	2	0	1	0	2	1	0	0	0	0	1	4
52	10	2	0	1	0	1	1	0	0	0	0	1	2
52	11	2	0	0	0	0	1	0	0	0	0	1	2
52	12	1	0	1	0	1	1	0	0	0	0	1	2
52	13	2	0	1	0	0	1	0	0	0	0	1	4
52	14	2	0	0	0	2	0	1	0	0	0	1	1
52	15	2	0	0	0	0	1	0	0	0	1	0	0
53	1	2	1	0	0	0	0	1	0	1	0	0	1
53	2	2	0	1	0	0	0	1	0	1	0	0	2
53	3	3	1	1	0	1	0	1	0	1	0	0	1.33333
53	4	3	1	1	1	0	0	1	0	1	0	0	3
53	5	3	1	1	1	0	0	1	0	0	1	0	4
53	6	3	1	1	1	0	0	1	0	1	0	0	0.666667
53	7	2	1	1	0	0	0	1	0	1	0	0	3
53	8	3	1	0	1	0	0	1	0	1	0	0	2.66667
53	9	2	1	0	0	0	0	1	0	1	0	0	0
53	10	3	0	1	0	1	0	1	0	0	1	0	2
53	11	3	1	1	0	0	0	1	0	1	0	0	2
53	12	2	1	1	0	0	0	1	0	0	1	0	0
53	13	2	1	1	0	0	0	1	0	1	0	0	3
53	14	2	1	0	0	0	0	1	0	1	0	0	1
53	15	3	0	0	2	0	0	1	0	0	1	0	2
53	16	2	0	2	0	1	0	1	0	1	0	0	3
53	17	3	1	1	2	0	0	1	0	1	0	0	3.5
53	18	2	0	1	0	2	0	1	0	0	0	1	1.5
53	19	3	0	2	1	0	0	1	0	0	1	0	1.33333
53	20	2	1	0	0	0	0	1	0	1	0	0	2
53	21	2	0	3	0	0	0	1	0	1	0	0	2
53	22	3	1	1	0	0	0	0	1	0	1	0	1.66667
53	23	3	2	1	0	1	0	0	1	1	0	0	0.666667
53	24	2	1	1	0	0	0	1	0	1	0	0	3
53	25	3	0	1	0	1	0	1	0	1	0	0	2
53	26	3	1	1	1	0	0	1	0	1	0	0	1.33333
53	27	2	1	1	0	0	0	1	0	1	0	0	1
53	28	3	1	1	1	0	0	1	0	1	0	0	2.66667
53	29	3	1	1	1	0	0	1	0	1	0	0	2
53	30	3	1	1	0	1	0	1	0	1	0	0	0.333333
53	31	3	1	1	0	1	0	1	0	0	1	0	0.666667
53	32	2	1	0	0	0	0	1	0	1	0	0	1
53	33	2	1	1	0	0	0	1	0	1	0	0	0.5
53	34	3	1	1	1	0	0	1	0	1	0	0	3.33333
53	35	2	1	1	0	0	0	1	0	1	0	0	2.5
53	36	2	1	1	0	0	0	1	0	1	0	0	2
53	37	3	0	2	1	0	0	1	0	1	0	0	2.66667
54	1	3	1	2	2	0	1	0	0	0	1	0	3.5
54	2	2	1	1	0	0	1	0	0	1	0	0	2
54	3	2	0	0	0	2	1	0	0	0	0	1	2.5
54	4	3	1	1	1	0	1	0	0	1	0	0	4
54	5	2	1	0	0	0	1	0	0	1	0	0	4
54	6	2	0	0	0	0	1	0	0	0	0	1	3
54	7	2	0	0	0	0	1	0	0	0	1	0	3
54	8	2	1	1	0	0	1	0	0	1	0	0	2.5
54	9	2	1	0	0	0	1	0	0	1	0	0	4
54	10	2	0	0	0	0	1	0	0	0	1	0	2
54	11	3	2	0	0	0	1	0	0	1	0	0	1.33333
54	12	3	2	0	1	0	1	0	0	1	0	0	1.33333
54	13	3	1	0	2	0	0	1	0	0	1	0	3
54	14	3	1	1	0	0	0	1	0	0	1	0	3.33333
54	15	2	0	1	0	0	1	0	0	1	0	0	4.5
54	16	3	1	1	0	0	0	1	0	0	0	1	2
54	17	3	1	1	2	0	1	0	0	0	1	0	1
54	18	3	1	1	1	0	1	0	0	1	0	0	4
54	19	2	1	1	0	0	0	1	0	1	0	0	4
54	20	3	0	0	1	0	1	0	0	1	0	0	3.66667
54	21	2	1	1	0	0	0	1	0	1	0	0	2
54	22	2	1	1	0	0	0	1	0	1	0	0	2
54	23	3	1	1	1	0	0	1	0	1	0	0	4
54	24	2	1	1	0	0	0	1	0	1	0	0	4
54	25	2	0	0	0	2	1	0	0	0	0	1	4.5
54	26	2	0	0	0	2	1	0	0	0	0	1	4
54	27	2	0	0	0	2	1	0	0	0	0	1	4
54	28	2	0	1	0	0	0	1	0	0	1	0	3
54	29	2	0	0	0	2	0	1	0	0	0	1	4.5
54	30	3	1	0	2	0	0	1	0	1	0	0	1
54	31	3	1	1	1	0	0	1	0	0	1	0	3.33333
54	32	3	1	0	2	0	0	1	0	1	0	0	2
54	33	3	1	1	2	0	0	1	0	1	0	0	2
54	34	2	0	0	0	2	0	1	0	0	0	1	4
54	35	3	1	1	1	0	0	1	0	1	0	0	2.66667
54	36	3	1	1	0	0	0	1	0	0	1	0	2
55	1	3	1	1	2	0	0	1	0	1	0	0	2
55	2	3	1	0	2	0	0	1	0	1	0	0	0
55	3	2	0	2	0	2	0	1	0	0	0	1	4
55	4	2	0	2	0	0	1	0	0	1	0	0	3
55	5	2	0	1	0	0	1	0	0	1	0	0	3.5
55	6	2	1	1	0	0	0	1	0	0	1	0	4
55	7	3	0	1	2	0	0	1	0	1	0	0	6
55	8	2	1	1	0	0	0	1	0	1	0	0	2
55	9	2	0	2	0	0	0	1	0	1	0	0	2
55	10	3	1	1	2	0	0	1	0	1	0	0	2
55	11	2	1	1	0	0	0	1	0	1	0	0	4
55	12	3	0	2	2	0	0	1	0	1	0	0	2
55	13	3	1	1	2	0	0	1	0	1	0	0	0
55	14	2	1	1	0	0	0	1	0	1	0	0	2
55	15	3	1	1	2	0	0	1	0	0	1	0	5
55	16	2	1	2	0	0	0	1	0	1	0	0	3.5
55	17	3	1	1	2	0	0	1	0	1	0	0	3.5
55	18	2	0	1	0	0	0	1	0	1	0	0	4.5
55	19	3	1	0	1	0	0	1	0	1	0	0	2
55	20	2	1	0	0	0	0	1	0	0	1	0	2.5
55	21	2	0	1	0	0	0	1	0	1	0	0	2
55	22	3	0	0	0	0	0	1	0	1	0	0	2.33333
55	23	2	1	0	0	0	0	1	0	1	0	0	0
55	24	1	1	0	0	0	0	1	0	0	1	0	0
56	1	2	1	2	0	0	0	1	0	0	1	0	1.5
56	2	2	0	1	0	0	0	1	0	1	0	0	4
56	3	3	1	1	1	0	0	1	0	1	0	0	2
56	4	3	1	1	1	0	0	1	0	1	0	0	2.66667
56	5	2	0	1	0	0	0	1	0	0	1	0	2
56	6	3	1	0	1	0	0	1	0	1	0	0	1.33333
56	7	2	0	0	0	0	0	1	0	1	0	0	2.5
56	8	3	1	0	2	0	0	1	0	1	0	0	3
56	9	5	1	2	2	0	0	1	0	0	1	0	4.25
56	10	3	1	1	1	0	0	1	0	1	0	0	1.33333
56	11	4	1	0	3	0	0	1	0	0	1	0	3
56	12	2	0	0	0	0	0	1	0	1	0	0	2
56	13	3	0	1	1	0	0	1	0	1	0	0	1.33333
56	14	1	0	1	0	0	0	1	0	0	0	1	2
56	15	3	0	0	2	0	0	1	0	1	0	0	2
56	16	2	0	1	0	0	0	1	0	1	0	0	2
56	17	3	1	1	1	0	0	1	0	1	0	0	2
56	18	2	1	0	0	0	0	1	0	1	0	0	2.5
56	19	1	0	1	0	1	1	0	0	0	0	1	2
56	20	5	1	2	2	2	0	1	0	0	1	0	1.5
56	21	2	1	1	0	0	0	1	0	0	1	0	3
57	1	3	1	2	1	0	1	0	0	1	0	0	2
57	2	2	1	0	0	0	1	0	0	1	0	0	2
57	3	3	0	2	0	0	1	0	0	1	0	0	3.33333
57	4	2	0	2	0	0	1	0	0	0	1	0	2
57	5	3	1	1	1	0	1	0	0	1	0	0	2.66667
57	6	2	1	1	0	0	0	1	0	1	0	0	2
57	7	3	1	1	1	0	1	0	0	1	0	0	2.66667
57	8	1	0	1	0	0	1	0	0	0	1	0	4
57	9	3	2	1	1	0	0	1	0	1	0	0	1.33333
57	10	1	0	1	0	0	1	0	0	0	0	1	4
57	11	2	1	1	0	1	0	1	0	0	0	1	2
57	12	3	0	2	1	0	1	0	0	1	0	0	2.66667
57	13	2	1	1	0	0	1	0	0	1	0	0	1
57	14	3	1	2	1	0	0	1	0	1	0	0	2
57	15	2	1	1	0	0	0	1	0	1	0	0	1
57	16	1	1	0	0	0	0	1	0	0	1	0	0
57	17	3	1	2	1	0	0	1	0	1	0	0	3.33333
57	18	3	0	2	1	0	1	0	0	1	0	0	3.33333
57	19	1	0	1	0	0	1	0	0	0	0	1	4
57	20	2	0	0	0	0	1	0	0	1	0	0	2
57	21	3	1	2	0	0	0	1	0	0	1	0	2
58	1	3	1	0	2	0	0	1	0	1	0	0	1.5
58	2	3	0	1	1	0	0	1	0	1	0	0	2.66667
58	3	2	0	0	0	1	0	1	0	0	0	1	2
58	4	3	1	0	2	0	0	1	0	0	1	0	1
58	5	3	0	0	2	0	0	1	0	1	0	0	2
58	6	4	1	0	2	0	0	1	0	1	0	0	2.33333
58	7	2	1	0	0	0	0	1	0	0	1	0	0
58	8	2	1	1	0	0	0	1	0	1	0	0	1
58	9	3	1	1	2	0	0	1	0	1	0	0	2
58	10	4	1	0	0	2	0	0	1	1	0	0	1.5
58	11	2	1	0	0	0	0	1	0	1	0	0	0
58	12	3	0	1	2	0	0	1	0	1	0	0	1
58	13	3	0	1	2	0	0	1	0	0	1	0	2
58	14	3	0	1	1	0	0	1	0	1	0	0	2.66667
58	15	2	0	0	0	2	0	1	0	0	0	1	2
58	16	2	0	0	0	0	0	1	0	0	1	0	3
58	17	3	1	0	1	0	0	1	0	1	0	0	1.66667
58	18	3	0	0	1	0	0	1	0	1	0	0	1.33333
58	19	2	0	0	0	2	0	1	0	0	0	1	2
58	20	2	1	0	0	0	0	1	0	1	0	0	0
58	21	1	1	0	0	0	0	1	0	0	1	0	0
58	22	2	1	0	0	0	0	1	0	1	0	0	0
58	23	3	0	1	2	0	0	1	0	0	1	0	2
58	24	3	1	0	1	0	0	1	0	1	0	0	2.66667
58	25	1	0	0	0	1	0	1	0	0	0	1	2
58	26	2	0	0	0	2	0	1	0	0	0	1	2
58	27	1	1	0	0	0	0	1	0	0	1	0	0
58	28	3	0	1	0	0	1	0	0	1	0	0	2.66667
58	29	2	0	1	0	0	0	1	0	0	1	0	2
58	30	1	0	0	0	0	1	0	0	0	0	1	2
58	31	2	0	1	0	2	0	1	0	0	0	1	2
58	32	3	1	1	2	0	0	1	0	1	0	0	1
58	33	3	0	1	1	0	0	1	0	1	0	0	2.33333
58	34	2	1	0	0	0	0	1	0	1	0	0	1
58	35	1	0	1	0	0	1	0	0	0	1	0	2
58	36	3	1	0	2	0	0	1	0	1	0	0	0
58	37	3	0	1	1	0	1	0	0	1	0	0	2
58	38	2	1	0	0	0	0	1	0	1	0	0	0.5
58	39	2	0	1	0	1	0	1	0	0	0	1	2
58	40	3	0	0	1	0	0	1	0	1	0	0	2.66667
58	41	2	1	1	0	0	0	0	1	0	1	0	0
58	42	3	1	0	0	0	0	1	0	0	1	0	0.666667
58	43	3	1	0	2	0	0	1	0	1	0	0	2.5
58	44	4	0	1	2	0	0	1	0	0	1	0	2
58	45	5	1	1	3	0	0	1	0	1	0	0	0.8
58	46	3	0	1	2	0	0	1	0	1	0	0	3
58	47	2	1	0	0	0	0	1	0	0	1	0	1
58	48	3	0	1	2	0	0	1	0	0	1	0	1
59	1	2	0	1	0	0	1	0	0	1	0	0	2
59	2	3	1	1	2	0	0	1	0	1	0	0	0
59	3	2	0	1	0	0	1	0	0	0	1	0	5
59	4	2	1	0	0	0	0	1	0	1	0	0	0
59	5	2	1	0	0	0	0	1	0	0	1	0	0
59	6	2	1	0	0	0	0	1	0	1	0	0	0
59	7	2	1	0	0	0	0	1	0	1	0	0	1
59	8	3	1	0	1	0	0	1	0	0	1	0	2.33333
59	9	2	0	1	0	0	1	0	0	0	1	0	2
59	10	3	1	0	2	0	0	1	0	0	1	0	1
59	11	2	1	3	0	0	0	1	0	1	0	0	3
59	12	3	1	0	1	0	0	1	0	1	0	0	1.33333
59	13	2	1	0	0	0	0	1	0	1	0	0	0
59	14	2	1	0	0	0	0	1	0	1	0	0	0
59	15	2	0	0	0	0	0	1	0	0	0	1	2.5
59	16	2	1	0	0	0	0	1	0	1	0	0	1
59	17	2	0	1	0	0	1	0	0	1	0	0	2
59	18	2	0	0	0	1	0	1	0	0	0	1	2
59	19	2	0	2	0	0	0	1	0	1	0	0	2
59	20	3	0	1	1	0	0	1	0	0	1	0	2.66667
59	21	2	1	0	0	0	0	1	0	1	0	0	2
60	1	2	1	0	0	0	0	1	0	1	0	0	2
60	2	3	1	2	0	0	0	1	0	1	0	0	0.666667
60	3	4	1	0	3	0	0	0	1	1	0	0	1.33333
60	4	5	1	1	2	2	0	0	1	1	0	0	2
60	5	3	0	0	2	0	0	0	1	1	0	0	0
60	6	2	0	1	0	0	0	0	1	1	0	0	1
60	7	4	0	0	2	0	0	0	1	1	0	0	0
60	8	3	0	0	2	0	0	1	0	0	1	0	1
60	9	4	0	0	2	0	0	0	1	1	0	0	0
60	10	3	0	0	2	0	0	1	0	0	1	0	1
61	1	3	0	1	0	1	1	0	0	1	0	0	3.33333
61	2	3	1	1	2	0	0	1	0	1	0	0	2
61	3	3	0	1	2	0	1	0	0	0	1	0	2
61	4	3	1	0	2	0	0	1	0	1	0	0	1
61	5	3	1	0	2	0	0	1	0	1	0	0	0
61	6	3	0	0	1	0	0	1	0	1	0	0	1.33333
61	7	2	0	1	0	2	0	1	0	0	0	1	3.5
61	8	2	1	2	0	2	0	1	0	1	0	0	2
61	9	2	0	1	0	2	0	1	0	0	0	1	3
61	10	2	0	1	0	2	0	1	0	0	0	1	3
61	11	2	2	0	0	0	0	1	0	1	0	0	0
61	12	2	1	1	0	0	0	1	0	0	1	0	2
61	13	3	0	1	1	0	1	0	0	1	0	0	3
62	1	2	0	1	0	0	0	1	0	0	1	0	2
62	2	2	0	1	0	0	1	0	0	0	1	0	2
62	3	2	1	1	0	0	0	1	0	1	0	0	1
62	4	2	0	1	0	0	0	1	0	0	1	0	1.5
62	5	2	0	1	0	0	0	1	0	0	1	0	1.5
62	6	2	0	1	0	0	0	1	0	1	0	0	2
62	7	2	0	2	0	0	0	1	0	1	0	0	2
62	8	2	0	1	0	0	1	0	0	1	0	0	1
62	9	2	0	1	0	0	1	0	0	1	0	0	2
62	10	2	0	1	0	0	0	1	0	1	0	0	2
62	11	2	1	0	0	0	0	1	0	1	0	0	0
62	12	2	0	1	0	0	0	1	0	1	0	0	2
62	13	2	0	1	0	0	0	1	0	1	0	0	2
62	14	2	0	1	0	0	0	1	0	1	0	0	2
62	15	2	1	0	0	0	0	1	0	1	0	0	0
62	16	2	0	1	0	0	0	1	0	1	0	0	2
62	17	2	1	0	0	0	0	1	0	1	0	0	0
62	18	2	1	1	0	0	0	1	0	1	0	0	2
62	19	2	0	0	0	0	0	1	0	1	0	0	2
62	20	2	1	1	0	0	0	1	0	1	0	0	1
62	21	2	1	1	0	0	0	1	0	1	0	0	0
62	22	2	0	1	0	0	0	1	0	1	0	0	1
62	23	2	1	1	0	0	0	1	0	1	0	0	1
63	1	3	1	1	2	0	0	1	0	0	1	0	1.5
63	2	3	0	2	1	0	0	1	0	1	0	0	1.33333
63	3	2	0	1	0	0	0	1	0	0	0	1	1.5
63	4	2	0	1	0	0	0	1	0	1	0	0	2
63	5	2	0	0	0	0	0	1	0	1	0	0	0
63	6	2	0	2	0	0	0	1	0	1	0	0	0
63	7	2	0	0	0	0	0	1	0	1	0	0	0
63	8	2	0	0	0	0	0	1	0	1	0	0	0
63	9	2	0	0	0	0	0	1	0	1	0	0	0
63	10	2	0	0	0	0	0	1	0	1	0	0	0
63	11	3	1	0	1	0	0	1	0	1	0	0	0
63	12	2	0	0	0	0	0	1	0	1	0	0	0
63	13	3	1	1	1	0	0	1	0	1	0	0	0.666667
63	14	3	1	0	2	0	0	1	0	1	0	0	0.5
63	15	3	1	1	2	0	0	1	0	1	0	0	1
63	16	3	0	1	2	0	0	1	0	1	0	0	1.5
63	17	3	0	1	2	0	0	1	0	1	0	0	0.5
63	18	3	0	1	2	0	0	1	0	1	0	0	1.5
63	19	3	1	1	1	0	0	1	0	1	0	0	0.666667
63	20	3	1	1	2	0	0	1	0	0	1	0	1
63	21	3	0	1	2	0	0	1	0	1	0	0	2
63	22	3	1	1	2	0	0	1	0	1	0	0	1
63	23	3	1	1	1	0	0	1	0	1	0	0	1.33333
63	24	3	1	1	2	0	0	1	0	1	0	0	1
63	25	3	1	0	2	0	0	1	0	1	0	0	1
63	26	3	1	2	1	0	0	1	0	1	0	0	2
63	27	3	1	2	2	0	0	1	0	1	0	0	1
63	28	3	1	0	1	0	0	1	0	1	0	0	0.666667
63	29	3	1	1	1	0	0	1	0	0	1	0	2
63	30	3	1	1	1	0	0	1	0	1	0	0	1.33333
63	31	3	1	0	2	0	0	1	0	1	0	0	2
63	32	3	1	1	1	0	0	1	0	1	0	0	1.33333
63	33	2	0	1	0	0	0	1	0	1	0	0	3
63	34	3	1	0	1	0	0	1	0	0	1	0	2.66667
63	35	2	1	2	0	1	0	1	0	0	0	1	2
63	36	2	1	0	0	0	0	1	0	1	0	0	1
63	37	2	1	1	0	2	0	1	0	0	0	1	2
63	38	2	1	1	0	0	0	1	0	1	0	0	1
63	39	2	1	1	0	0	0	1	0	1	0	0	2
63	40	2	1	1	0	0	0	1	0	1	0	0	1.5
63	41	2	1	1	0	0	0	1	0	1	0	0	1
64	1	3	1	0	2	0	0	1	0	0	1	0	3
64	2	3	1	2	0	1	0	1	0	1	0	0	0.666667
64	3	3	0	1	2	0	0	1	0	0	1	0	1
64	4	3	0	2	2	0	0	1	0	0	1	0	1
64	5	2	1	0	0	0	1	0	0	1	0	0	2
64	6	3	0	1	2	0	1	0	0	1	0	0	4
64	7	3	1	1	2	0	0	1	0	1	0	0	0
64	8	3	1	1	1	0	0	1	0	0	1	0	4
64	9	3	0	1	2	0	0	1	0	1	0	0	0
64	10	3	1	1	1	0	0	1	0	1	0	0	3.33333
64	11	3	1	0	2	0	0	1	0	0	1	0	0.5
64	12	3	1	1	1	0	0	1	0	1	0	0	1.33333
64	13	4	1	0	3	0	0	1	0	1	0	0	2
64	14	3	1	0	0	0	0	1	0	1	0	0	0
64	15	3	1	1	1	0	0	1	0	1	0	0	1.33333
64	16	3	0	2	2	0	1	0	0	1	0	0	4
64	17	4	1	0	2	1	0	1	0	1	0	0	2.66667
64	18	3	0	2	1	0	0	1	0	1	0	0	3
64	19	2	0	0	0	0	0	1	0	1	0	0	2.5
65	1	2	0	1	0	0	1	0	0	1	0	0	4
65	2	3	0	1	2	0	0	1	0	1	0	0	3.5
65	3	3	1	1	1	0	0	1	0	1	0	0	2.33333
65	4	2	1	0	0	0	0	1	0	1	0	0	1
65	5	3	1	1	2	0	0	1	0	1	0	0	2
65	6	3	0	1	2	0	0	1	0	1	0	0	3
65	7	3	0	0	2	0	0	1	0	1	0	0	0
65	8	3	0	2	2	0	0	1	0	1	0	0	3
65	9	3	1	0	2	0	0	1	0	1	0	0	2
65	10	3	1	0	1	0	0	1	0	0	1	0	1
65	11	4	1	0	3	0	0	1	0	1	0	0	1.33333
65	12	3	1	0	0	0	0	0	1	1	0	0	1.33333
65	13	3	1	1	2	0	0	1	0	1	0	0	0.5
65	14	4	1	0	3	0	0	0	1	1	0	0	1.5
65	15	3	1	1	2	0	0	1	0	1	0	0	4
65	16	2	1	0	0	0	0	1	0	1	0	0	0
65	17	3	1	0	2	0	0	1	0	1	0	0	2
65	18	3	1	1	2	0	0	1	0	1	0	0	2
65	19	3	1	1	1	0	0	1	0	0	1	0	2.33333
65	20	4	2	1	0	0	0	1	0	1	0	0	3.25
65	21	3	1	3	2	0	0	1	0	1	0	0	3
65	22	1	1	1	0	0	1	0	0	0	1	0	4
65	23	3	1	1	2	0	1	0	0	1	0	0	2
65	24	4	1	2	3	0	0	1	0	1	0	0	3
65	25	2	1	0	0	0	0	1	0	1	0	0	2
65	26	3	1	0	0	0	0	1	0	1	0	0	0.666667
65	27	2	1	1	0	0	0	1	0	1	0	0	1.5
65	28	3	1	2	1	0	0	1	0	1	0	0	1.33333
65	29	3	0	0	1	0	0	1	0	1	0	0	2.33333
65	30	3	1	0	2	0	0	1	0	1	0	0	4
65	31	3	1	1	1	0	0	0	1	1	0	0	2.66667
65	32	3	1	1	2	0	0	1	0	1	0	0	2
65	33	2	1	0	0	0	1	0	0	0	1	0	3
65	34	4	1	2	3	0	0	0	1	1	0	0	2
65	35	3	0	2	2	0	0	1	0	1	0	0	2
65	36	3	2	0	2	0	0	1	0	1	0	0	0
65	37	3	1	1	1	0	0	1	0	0	1	0	1.66667
65	38	2	1	0	0	0	0	1	0	0	1	0	2
66	1	1	0	1	0	0	1	0	0	0	1	0	4
66	2	3	0	0	2	0	1	0	0	1	0	0	2
66	3	2	0	2	0	0	1	0	0	0	1	0	1.5
66	4	3	2	0	2	0	1	0	0	1	0	0	0
66	5	3	1	1	2	0	1	0	0	1	0	0	1
66	6	3	0	1	2	0	1	0	0	1	0	0	2
66	7	1	1	0	0	0	1	0	0	0	1	0	2
66	8	3	0	0	1	0	1	0	0	0	0	1	2
66	9	2	1	1	0	2	1	0	0	0	0	1	2
66	10	2	1	0	0	0	1	0	0	1	0	0	1
66	11	3	1	0	2	0	1	0	0	0	1	0	2
66	12	2	0	1	0	0	0	1	0	0	0	1	4
66	13	2	0	1	0	2	0	1	0	0	0	1	2
66	14	1	0	1	0	1	0	1	0	0	0	1	2
66	15	1	0	0	0	1	1	0	0	0	0	1	2
66	16	1	0	0	0	0	1	0	0	0	1	0	0
66	17	3	1	0	2	0	0	1	0	1	0	0	2
66	18	3	0	0	0	0	0	1	0	0	1	0	1.66667
66	19	2	0	0	0	0	0	1	0	1	0	0	3
66	20	3	1	0	0	0	1	0	0	1	0	0	0
66	21	3	0	1	0	0	0	1	0	0	0	1	1
66	22	2	1	0	0	0	1	0	0	0	1	0	1.5
66	23	3	1	1	1	0	0	1	0	1	0	0	2
66	24	2	1	0	0	0	0	1	0	1	0	0	1.5
67	1	2	0	2	0	2	1	0	0	0	0	1	5
67	2	2	1	1	0	2	0	1	0	0	0	1	3
67	3	3	0	2	1	2	0	1	0	0	0	1	2.66667
67	4	2	1	2	0	1	0	1	0	0	0	1	5
67	5	3	1	3	1	0	0	1	0	0	0	1	3.66667
67	6	2	1	1	0	0	0	1	0	1	0	0	2
67	7	3	1	2	1	0	0	1	0	1	0	0	3.33333
67	8	3	1	2	1	0	0	1	0	1	0	0	3.66667
67	9	3	0	1	0	0	0	1	0	0	1	0	2
67	10	3	1	1	2	0	0	1	0	1	0	0	3.5
67	11	3	1	1	2	0	0	1	0	1	0	0	4
67	12	3	1	1	2	0	0	1	0	1	0	0	1.5
67	13	2	1	2	0	0	0	1	0	0	1	0	1
67	14	2	1	1	0	0	0	1	0	1	0	0	2.5
67	15	2	1	1	0	0	0	1	0	1	0	0	3.5
67	16	3	1	0	0	0	0	1	0	1	0	0	2.66667
67	17	2	0	1	0	0	0	1	0	0	1	0	5
67	18	2	0	1	0	0	1	0	0	0	1	0	3
67	19	2	1	0	0	0	0	1	0	1	0	0	5
67	20	2	1	0	0	0	0	1	0	1	0	0	3
67	21	3	1	0	0	0	0	1	0	1	0	0	4
67	22	3	0	1	1	2	0	1	0	0	0	1	5
67	23	2	0	1	0	0	0	1	0	0	1	0	5
67	24	2	0	0	0	0	0	1	0	0	1	0	3
67	25	2	1	1	0	0	0	1	0	1	0	0	3
67	26	2	1	0	0	0	0	1	0	1	0	0	3
67	27	2	1	0	0	0	0	1	0	1	0	0	3
67	28	2	0	0	0	0	1	0	0	0	0	1	2
67	29	3	1	0	1	0	0	1	0	0	1	0	2
67	30	2	0	1	0	0	0	1	0	1	0	0	5
67	31	2	0	0	0	2	1	0	0	0	0	1	4
67	32	2	1	1	0	0	0	1	0	0	0	1	3
68	1	3	1	1	1	0	0	1	0	1	0	0	2
68	2	3	1	2	1	0	0	1	0	1	0	0	1.66667
68	3	3	1	0	0	0	0	1	0	1	0	0	4.33333
68	4	3	1	2	1	0	0	1	0	0	1	0	2.33333
68	5	3	0	2	1	0	0	1	0	1	0	0	3.33333
68	6	3	1	0	0	1	0	1	0	0	1	0	2.33333
68	7	4	1	1	3	0	0	1	0	1	0	0	1.33333
68	8	3	1	1	0	0	0	1	0	0	1	0	3
68	9	2	1	0	0	0	0	1	0	1	0	0	2
68	10	3	1	1	0	0	0	1	0	1	0	0	2
68	11	3	1	0	1	0	0	1	0	1	0	0	2.66667
68	12	3	1	1	0	0	0	1	0	0	0	1	1.66667
68	13	3	2	0	1	0	0	1	0	0	1	0	0.666667
68	14	2	0	1	0	1	0	1	0	0	0	1	2
68	15	3	0	1	1	0	0	1	0	1	0	0	1.33333
68	16	3	1	1	1	0	0	1	0	1	0	0	1.33333
68	17	2	1	1	0	0	0	1	0	1	0	0	2
68	18	2	0	1	0	0	1	0	0	0	1	0	2
68	19	2	0	0	0	0	1	0	0	0	1	0	0
68	20	2	0	0	0	0	0	1	0	0	1	0	0
68	21	2	0	0	0	0	1	0	0	0	1	0	2
68	22	1	0	0	0	0	1	0	0	0	0	1	0
68	23	2	1	0	0	0	0	1	0	0	1	0	0
68	24	1	0	1	0	0	1	0	0	0	1	0	4
68	25	2	0	0	0	0	1	0	0	0	1	0	2
68	26	2	0	0	0	0	1	0	0	0	1	0	0
68	27	1	0	0	0	0	1	0	0	0	1	0	4
68	28	2	0	1	0	0	1	0	0	0	1	0	2
68	29	2	0	0	0	0	1	0	0	0	1	0	1
68	30	1	0	0	0	0	0	1	0	0	1	0	0
69	1	3	1	1	2	0	0	1	0	0	1	0	1
69	2	3	1	0	1	0	0	0	1	1	0	0	0
69	3	3	1	0	1	0	0	1	0	1	0	0	1.33333
69	4	3	1	0	0	0	0	1	0	0	1	0	2
69	5	3	0	0	2	0	0	1	0	0	1	0	3.5
69	6	4	1	1	2	1	0	1	0	1	0	0	2
69	7	3	1	1	1	0	0	1	0	1	0	0	2
69	8	3	0	0	0	0	0	1	0	1	0	0	2
69	9	3	1	0	2	0	0	1	0	0	1	0	1
69	10	3	1	0	1	0	0	1	0	1	0	0	0.666667
69	11	3	0	1	2	0	0	1	0	1	0	0	2
69	12	3	2	0	2	0	0	1	0	1	0	0	0
69	13	3	1	1	1	0	0	1	0	0	1	0	1.66667
69	14	3	0	0	2	0	0	1	0	1	0	0	0
69	15	3	1	0	2	0	0	1	0	0	1	0	1
69	16	3	1	0	1	0	0	1	0	0	1	0	1.66667
69	17	3	1	0	2	0	0	1	0	1	0	0	0
69	18	3	2	0	0	0	0	1	0	0	1	0	0.666667
69	19	3	1	0	2	0	0	1	0	0	1	0	3
70	1	2	0	2	0	0	0	1	0	1	0	0	1.5
70	2	3	1	0	2	0	0	1	0	0	1	0	0
70	3	3	1	1	1	0	0	0	1	1	0	0	1.33333
70	4	2	1	0	0	0	0	1	0	1	0	0	0
70	5	3	0	1	0	0	0	1	0	1	0	0	1.33333
70	6	3	0	1	1	0	0	1	0	1	0	0	2
70	7	3	1	0	0	0	0	1	0	0	0	1	0.333333
70	8	3	1	0	0	0	0	1	0	0	0	1	0
70	9	3	1	0	0	0	0	1	0	1	0	0	0
70	10	3	0	0	1	0	0	1	0	1	0	0	1.66667
70	11	2	1	0	0	0	0	1	0	1	0	0	0
70	12	3	1	0	2	0	0	0	1	1	0	0	1
70	13	3	0	1	1	0	0	1	0	1	0	0	0.666667
70	14	3	0	1	1	0	0	1	0	1	0	0	1.33333
70	15	2	1	0	0	0	0	0	1	1	0	0	0
70	16	3	0	1	0	0	0	1	0	1	0	0	1.33333
70	17	3	1	0	1	0	0	0	1	1	0	0	0
70	18	3	0	1	0	0	0	1	0	1	0	0	0.666667
70	19	2	0	0	0	0	0	1	0	1	0	0	0
70	20	3	0	0	0	0	0	1	0	1	0	0	0
70	21	2	0	1	0	0	0	1	0	0	1	0	0
70	22	4	1	0	2	0	0	1	0	1	0	0	0.666667
70	23	2	1	0	0	0	0	1	0	1	0	0	0
70	24	2	0	0	0	0	0	1	0	1	0	0	0
70	25	3	0	1	1	0	0	1	0	1	0	0	2.66667
71	1	2	1	0	0	0	0	1	0	0	1	0	2
71	2	2	1	0	0	0	0	1	0	0	1	0	2
71	3	4	1	0	0	0	0	0	1	1	0	0	1.5
71	4	2	0	1	0	0	0	1	0	1	0	0	2
71	5	2	1	0	0	0	0	1	0	1	0	0	1.5
71	6	3	1	0	2	0	0	1	0	1	0	0	1
71	7	3	1	0	1	0	0	0	1	1	0	0	0.666667
71	8	3	1	1	2	0	0	1	0	1	0	0	1
71	9	3	1	1	1	0	0	1	0	1	0	0	1.66667
71	10	4	1	2	3	0	0	1	0	1	0	0	1.33333
71	11	3	0	1	0	0	0	1	0	0	1	0	0.666667
71	12	4	1	0	3	0	0	1	0	1	0	0	3
71	13	4	2	0	3	0	0	0	1	1	0	0	1
71	14	4	0	2	3	0	0	0	1	1	0	0	1
71	15	3	1	0	1	0	0	1	0	1	0	0	0.666667
71	16	3	1	0	2	0	0	1	0	1	0	0	2
71	17	2	1	0	0	0	0	1	0	1	0	0	0
71	18	3	1	0	1	0	0	1	0	1	0	0	0.666667
71	19	2	1	0	0	2	0	1	0	0	0	1	2
71	20	4	2	0	3	0	0	1	0	1	0	0	0
71	21	5	2	0	2	2	0	0	1	1	0	0	0
71	22	4	1	0	2	1	0	0	1	1	0	0	1
71	23	3	0	0	1	0	0	1	0	1	0	0	0
72	1	3	1	1	0	0	1	0	0	1	0	0	2.66667
72	2	2	1	0	0	0	0	1	0	0	1	0	1
72	3	2	1	1	0	0	0	1	0	1	0	0	2
72	4	2	0	0	0	1	1	0	0	0	0	1	4
72	5	2	0	1	0	1	0	1	0	1	0	0	2.5
72	6	1	0	2	0	1	1	0	0	0	0	1	4
72	7	2	0	1	0	0	1	0	0	1	0	0	4
72	8	2	0	1	0	2	1	0	0	0	0	1	4
72	9	3	0	1	0	2	0	1	0	0	0	1	1.33333
72	10	1	1	0	0	0	0	1	0	0	1	0	0
72	11	3	0	1	0	0	0	1	0	1	0	0	1
72	12	2	0	1	0	0	1	0	0	1	0	0	3
72	13	2	0	1	0	0	1	0	0	1	0	0	1.5
72	14	2	0	1	0	0	1	0	0	0	1	0	3
72	15	2	0	1	0	0	0	1	0	0	1	0	2
72	16	2	0	1	0	2	1	0	0	0	0	1	3
73	1	3	1	0	2	0	0	1	0	1	0	0	2
73	2	3	1	1	2	0	0	1	0	1	0	0	2
73	3	2	1	1	0	0	0	1	0	1	0	0	1
73	4	3	0	2	1	0	0	1	0	1	0	0	2
73	5	3	0	1	0	0	0	1	0	0	1	0	2
73	6	3	0	0	1	0	0	1	0	1	0	0	2
73	7	2	0	1	0	0	0	1	0	1	0	0	1
73	8	2	0	0	0	1	0	1	0	0	0	1	3
73	9	2	1	0	0	0	0	1	0	0	1	0	1
73	10	3	1	0	2	0	0	1	0	0	1	0	2
73	11	2	0	2	0	1	0	1	0	0	0	1	2
73	12	2	0	0	0	0	0	0	1	0	1	0	3
73	13	2	1	1	0	0	0	1	0	0	1	0	0
73	14	3	0	0	1	0	0	1	0	1	0	0	2.66667
73	15	3	1	0	0	0	0	1	0	0	1	0	0.666667
73	16	4	1	1	3	0	0	1	0	0	1	0	0
73	17	2	1	0	0	0	0	1	0	1	0	0	2
73	18	3	1	2	2	0	0	0	1	1	0	0	0.5
73	19	3	1	2	2	0	0	0	1	1	0	0	0
74	1	3	0	0	2	0	0	1	0	0	1	0	3
74	2	3	1	0	2	0	0	1	0	1	0	0	1.5
74	3	3	0	0	2	0	0	1	0	1	0	0	2
74	4	2	0	0	0	0	0	1	0	1	0	0	0
74	5	2	0	0	0	0	0	1	0	1	0	0	2
74	6	2	0	0	0	2	0	1	0	0	0	1	0
74	7	3	1	0	1	0	0	1	0	1	0	0	1.33333
74	8	3	1	0	2	0	0	1	0	1	0	0	1
74	9	3	1	0	2	0	0	1	0	1	0	0	0
74	10	3	0	1	2	0	0	1	0	1	0	0	2
74	11	2	1	0	0	0	0	1	0	1	0	0	1
74	12	2	0	1	0	0	0	1	0	1	0	0	2
74	13	2	0	1	0	0	0	1	0	0	0	1	2
74	14	3	0	0	2	0	0	1	0	1	0	0	2
74	15	3	1	0	0	1	0	1	0	0	0	1	2
74	16	3	1	0	2	0	0	1	0	0	1	0	1
74	17	2	1	0	0	0	0	1	0	1	0	0	2
74	18	3	0	1	0	0	0	1	0	1	0	0	2
74	19	3	1	0	2	0	0	1	0	1	0	0	0
75	1	2	1	0	0	0	0	1	0	1	0	0	0
75	2	2	1	1	0	0	0	1	0	1	0	0	2
75	3	4	1	1	3	0	0	1	0	1	0	0	1
75	4	3	0	2	0	2	0	1	0	0	1	0	1.66667
75	5	4	1	1	2	0	0	1	0	1	0	0	1
75	6	2	1	1	0	0	0	1	0	1	0	0	2
75	7	2	0	1	0	0	0	1	0	1	0	0	3
75	8	3	0	1	0	0	0	1	0	0	1	0	3
75	9	2	1	0	0	0	0	1	0	1	0	0	0
75	10	3	1	0	2	0	0	1	0	1	0	0	0.5
75	11	2	0	2	0	0	0	1	0	1	0	0	2
75	12	3	0	1	2	0	0	1	0	1	0	0	2.5
75	13	2	0	1	0	0	0	1	0	1	0	0	2
75	14	2	0	1	0	0	0	1	0	1	0	0	1
75	15	3	0	1	0	1	0	1	0	1	0	0	0.666667
75	16	2	0	0	0	0	0	1	0	1	0	0	0
75	17	4	1	1	1	1	0	1	0	0	1	0	1.75
75	18	4	0	1	2	1	0	1	0	0	1	0	1
75	19	2	0	1	0	1	0	1	0	0	1	0	1.5
75	20	2	0	1	0	0	0	1	0	0	1	0	1.5
75	21	3	0	1	0	0	0	1	0	1	0	0	1
75	22	2	0	1	0	1	0	1	0	0	1	0	1.5
75	23	2	1	1	0	1	0	1	0	0	1	0	1
76	1	3	1	2	1	0	1	0	0	1	0	0	2.66667
76	2	3	0	1	0	0	1	0	0	0	0	1	1.33333
76	3	3	0	1	2	0	1	0	0	0	1	0	2
76	4	3	0	1	1	0	1	0	0	1	0	0	4
76	5	2	0	0	0	0	1	0	0	0	0	1	2
76	6	3	1	1	1	0	1	0	0	1	0	0	2.66667
76	7	2	1	0	0	0	1	0	0	1	0	0	1
76	8	3	1	1	1	0	0	1	0	1	0	0	0
76	9	4	1	1	3	0	0	1	0	0	1	0	2.5
76	10	3	0	1	0	1	1	0	0	0	1	0	2
76	11	3	1	1	0	0	0	1	0	1	0	0	0.666667
76	12	2	0	1	0	0	0	1	0	0	0	1	2.5
76	13	2	0	1	0	0	0	1	0	1	0	0	2
76	14	3	0	1	2	0	1	0	0	0	1	0	1
76	15	2	1	1	0	0	0	1	0	1	0	0	2
76	16	2	1	0	0	0	0	1	0	1	0	0	2
76	17	2	1	0	0	0	0	1	0	1	0	0	2
76	18	3	1	1	0	0	0	1	0	1	0	0	1.33333
76	19	2	0	1	0	0	0	1	0	1	0	0	2
76	20	3	1	0	1	0	0	1	0	1	0	0	0.666667
76	21	2	1	0	0	0	0	1	0	0	1	0	1
76	22	3	1	1	2	0	0	1	0	1	0	0	1
[truncated: 935 more rows]

## Sheet: Level2-community data
CID	PCPEO	POID	PPOI	PNET	PINT	PBUS	PEDU	PSHO	PLEI	PMED	PPOK	PISO
1	85.8098	0.121255	1.18367	35.5137	0.544218	0.408163	0	1.36054	5.8374	0.816327	0	0
2	152.242	0.0380267	0.213854	32.7518	26.4901	3.31126	3.31126	0.09298	0	3.31126	0	3.15568
3	926.175	0.0558531	0.209091	28.0091	0	0	0.251921	0.0909091	0	0.377881	1.60067	0
4	384.375	0.0439369	0.28701	25.5946	3.39367	1.13122	0	0.229608	0	2.82805	0.496276	9.89695
5	108.459	0.0720812	1.41814	37.8423	0.989259	0.423968	0.847937	1.51045	2.73036	1.55455	0.109513	0
6	284.963	0.138218	1.00494	49.0609	0.329489	0.494234	0	0.494234	9.38924	1.64745	0.684295	0
7	152.117	0.128577	1.17666	43.3319	0.483559	0.161186	0	1.1283	7.35576	0.805932	0.111641	0
8	100.203	0.123269	0.852941	37.074	0.0418148	0.0836295	0.0836295	0.882353	0	0	0.717623	3.65666
9	78.7067	0.150585	0.548112	8.14112	0.121803	0.365408	0.487211	0.730816	1.91734	0.974421	0	0
10	258.224	0.205728	1.23457	68.9768	2.06398	0.343997	0	0.740741	0	4.12797	0.940732	4.06404
11	188.545	0.0841914	0.727928	25.0068	0.144144	0	0.288288	0.936937	13.5888	0.648649	0.407347	0
12	509.182	0.06839	0.538972	36.4872	4.22833	1.40944	0.704722	0.580431	0	4.22833	0.693073	5.347
13	205.279	0.131162	0.504732	30.6973	2.72692	0.38956	0	0.315457	3.23785	1.9478	1.02547	0
14	147.6	0.350829	1.06383	10.7079	0.295508	0	1.18203	0.886525	4.36171	1.47754	1.61703	0
15	86.461	0.130483	0.497804	9.32358	0	1.07759	0	0.878477	2.5318	2.15517	0.897407	0.554272
16	685.755	0.144359	0.462606	37.2317	1.92555	0.641849	1.2837	0.154202	10.5745	3.20924	0.766944	9.46713
17	96.1921	0.195995	1.08257	9.27604	0	0	0.424538	1.69815	0	0.849077	0	0
18	108.247	0.0910522	0.514013	28.9531	0.244768	0.122384	0.367152	0.367152	0	0.122384	0.102701	0
19	59.8882	0.0633777	1.67273	26.6007	1.2596	0.629802	0.503842	1.09091	0.544439	1.13364	0	6.14604
20	283.309	0.0744638	0.259955	49.5977	8.53081	0	0	0.354484	0	1.89573	0.242946	0
21	282.325	0.117496	0.644745	42.016	22.0588	14.7059	44.1176	0.161186	0	7.35294	0.677242	0
22	91.535	0.169081	0.736196	36.7223	17.6367	7.05467	10.582	0.460123	4.21173	3.52734	0.146626	1.65961
23	380.504	0.10468	0.193307	37.3708	7.16479	1.02354	0	0	4.59713	4.09417	0.576068	6.28979
24	90.7386	0.110461	1.33865	20.0845	0.204374	0.204374	1.02187	1.22624	5.56337	1.22624	0.686178	0
25	959.147	0.139327	0.21978	24.1308	0	0	0	0.549451	0	1.36986	2.54069	0
26	825.527	0.145745	0.216972	20.52	0	0	1.37931	0	0	5.51724	3.3728	0
27	63.32	0.605979	2.05178	41.6634	3.41964	0	1.95408	3.41964	3.09331	2.93112	0.56428	1.80576
28	337.229	0.0881264	0.310752	14.4689	0	0	1.47275	0	0	2.45459	0	0
29	66.5832	0.524922	2.60388	78.29	9.41828	0.554017	0	3.3241	3.68882	4.43213	0.301194	2.16923
30	602.041	0.122082	0.181745	76.2506	1.49365	0	2.9873	0	0	0	0.165795	0
31	347.833	0.24194	0.816559	43.409	0	0.0650195	0.195059	2.27877	13.2105	0.325098	0.645795	4.4235
32	420.014	0.0968845	0.36687	65.5383	3.15638	0.286944	0	0.667037	0	2.29555	0.361414	0
33	240.534	0.156281	0.411138	0	0	0	6.89655	2.05569	0	10.3448	0	0
34	249.933	0.202738	0.629723	67.8333	62.069	6.89655	0	0.944584	0	62.069	0.122066	7.3093
35	140.75	0.0859195	0.15	16.9625	0	0.2	0.3	0.2	0	0	0	0
36	155.659	0.538342	1.0989	102.07	236.364	0	18.1818	0.523286	24.4363	18.1818	0.110975	0
37	307.958	0.154706	1.28376	51.0513	2.05269	0	0.684229	2.42219	41.0263	6.15806	0.782412	0
38	124.362	0.0698501	0.44925	21.6885	0.31343	0.261192	0.626861	0.470146	6.49645	0.574623	0.0784448	2.81414
39	1070.87	0.113558	0.467017	60.6558	0	0.430108	0.430108	0	0	0	0	0
40	2438.17	0	0.00817795	46.1033	0	0	0	0.0817795	0	0	0	0
41	899.783	0.169072	0.831516	54.3649	2.21239	0	1.47493	1.09051	49.0612	8.84956	1.35073	0
42	61.5611	0.266957	2.08535	53.6384	92.827	12.6582	0	3.87973	14.9275	50.6329	0.48655	0.491557
43	531.888	0.205356	0.390879	87.2875	0.895255	0.447628	0	0.868621	23.1004	0	0	0
44	283.474	0.125401	0.970481	55.067	1.41732	0.15748	0.15748	0.943523	3.82091	1.25984	0.359476	5.13644
45	354.989	0.156481	0.2	16.9263	28.5714	0	9.52381	0.2	0	19.0476	0	8.24227
46	774.654	0.126333	0.709707	271.928	8.59375	1.5625	0	0.915751	0	1.5625	0.096426	0
47	267.267	0.0496062	0.131697	1.65073	0	0	0	0.368751	2.81585	13.5135	0	0
48	818.43	0.132888	0.26509	15.1681	0	0	0.101958	0.305873	25.0335	0.509788	2.05649	0
49	43.2722	0.383479	0.489642	20.1787	0.376648	0.376648	0	0.753296	6.51935	1.88324	0	0
50	662.821	0.174314	0.672335	19.2481	0	0	0	4.35041	65.535	0.655738	0	10.0127
51	367.954	0.108772	0.306834	31.1421	0	0	0	0.13947	5.13185	13.2979	0.215017	0
52	218.335	0.515891	1.82213	63.9188	1.30152	0	1.30152	1.73536	18.9444	3.47072	0	0
53	2293.56	0.103842	1.15918	65.3859	0	0	0	5.49713	109.635	0.501756	0	10.0095
54	164.629	0.338772	3.79597	91.1194	2.89093	0.788436	0	11.0716	19.5289	0.788436	0.814969	1.95685
55	247.473	0.150738	0.217003	42.4575	6.00109	0.545554	2.18221	0.510595	3.15896	0.545554	0.445293	0.420279
56	498.811	0.138389	0.42431	0	0	0	0	1.37277	24.9001	0.431499	0	0
57	166.999	0.21826	2.44279	100.076	2.1925	0.21925	0.4385	2.31422	4.29414	1.3155	0.652645	4.25247
58	750.821	0.232273	0.261044	0	0	0	0.214179	0.200803	15.0767	0.214179	0	0
59	614.89	0.0952433	0.700449	87.3411	1.5454	0	0.257566	0.328335	33.6484	0.386349	0.317687	2.51596
60	135.336	0.189202	0.363825	28.6242	0	0.514403	1.02881	1.21275	0	1.02881	0.254868	0
61	344.094	0.161347	0.250627	10.199	0	0	0	0.501253	0	0.669568	2.36519	36.7307
62	732.638	0.113022	0.175562	47.2946	0	0	0.351124	0	0	0	0	0
63	442.527	0.154815	0.408669	6.06577	0	0	0.396983	1.11455	16.4406	1.98491	0	0
64	584.606	0.0898893	0.480513	0	0	0	0	0.889838	0	0	0	0
65	272.64	0.104154	0.256003	14.8535	0	0	0.27137	0.176554	4.81356	0.452284	0.72188	0
66	153.037	0.220641	1.0503	42.091	180.328	32.7869	32.7869	2.76396	19.7395	81.9672	0.17876	1.67085
67	237.275	0.0829431	0.640138	19.219	0	2.7894	0	0.692042	4.1051	12.5523	0.442273	6.97901
68	528.482	0.287454	0.375	51.378	1.57812	0.526039	0	0.3125	33.0301	0.526039	0	9.71575
69	455.238	0.146107	0.913321	79.8779	1.7094	0.213675	0.213675	0.861623	7.84487	0.42735	0.497532	0
70	490.388	0.136308	0.839642	77.3257	0.825593	0	0	1.23882	13.5	1.65119	0	0
71	301.834	0.150247	0.479086	28.2405	0	0	0	0.552792	0	81.9672	0.649365	4.82328
72	369.52	0.145837	0.626632	6.25504	0	0.242072	0	0	0	0.968289	0	0
73	441.091	0.287608	0.224719	37.7118	0.674157	0	0.224719	0.898876	0	0.674157	0.319889	0
74	645.909	0.133696	0.18	71.3441	78.9474	0	0	0.4	0	52.6316	0	0
75	272.576	0.164495	1.38095	51.9188	1.24001	0.137779	0.688895	2.38095	0	0.964453	0.294169	0
76	322.635	0.190351	1.36157	33.6885	0	0	0	0.252143	16.27	1.00857	0	0
77	219.009	0.181211	1.23044	30.5827	0	0.45018	0.30012	1.75778	3.84969	1.5006	0.253045	0
78	590.138	0.159363	0.688172	12.1324	0	0	0.110339	0.573477	16.9215	1.21373	3.38267	0
79	120.532	0.486193	2.20994	24.1807	1.1839	0.394633	1.97316	4.34096	4.75657	2.76243	0.548661	0
80	80.7409	0.658132	0.902184	8.99088	0	0	0.663658	0.474834	7.6677	0.663658	0	0
81	270.039	0.0802746	0.519259	11.6435	0	0.155003	0.232504	0.697512	0	0.697512	0	0
82	178.7	0.292547	2.16963	58.7206	25.1046	12.5523	0	0.788955	14.0986	16.7364	0.0185594	0
83	341.356	0.140498	0.995671	37.0188	142.857	0	95.2381	1.0101	0	476.19	0.197495	7.56067
84	206.032	0.125484	1.17441	64.8002	46.2725	0	7.71208	1.22699	0	5.14139	0	0
85	460.643	0.0756418	0.0971922	36.3363	0.669792	0.223264	0	0.323974	0	0.446528	0	12.4546
86	483.093	0.0965971	0.603774	41.9052	0	17.094	0	0.943396	0	25.641	0.270929	0
87	518.839	0.0738419	0.0619819	35.6694	0	58.8235	0	0.0774773	0	117.647	0	2.42874
88	355.919	0.21188	0.487805	40.2062	0	12.8205	12.8205	0.243902	0	38.4615	0	0
89	432.799	0.111554	0.564636	49.8907	125	41.6667	41.6667	0.148588	0	458.333	0.189581	0
90	73.4949	0.172391	0.517369	48.7122	5.17369	1.10865	0	0.369549	5.432	0	0.0100774	0
91	38.9871	1.58955	3.40426	31.5823	0	2.12766	2.12766	4.25532	0	6.38298	0	0
92	122.431	0.325656	0.654308	44.3996	3.27154	1.09051	1.09051	0	0	0	0	0
93	990.528	0.0843427	0.44603	90.8724	0.396471	0	0.0991179	0.495589	0	0.792943	0	0
94	107.234	0.149145	1.15334	24.5395	0.524246	0.262123	0.78637	2.09699	1.40543	1.83486	0.305035	0
95	404.799	0.275942	0.954479	58.77	0	0	0	2.20264	14.8605	1.46843	0	0
96	51.7523	0.370902	1.0881	27.5353	2.457	0.351	2.106	0.702001	0	1.053	0.0296396	2.83097
97	182.839	0.186705	0.23753	43.4293	1.53696	0.139723	0.41917	0.279447	5.10939	0.139723	0.11165	3.30797
98	89.0006	0.986557	2.54842	64.583	4.07747	0	1.01937	1.01937	0	6.11621	0.0112697	0
99	215.399	0.123319	0.49356	20.583	0.361141	0	0.12038	0.601902	2.59298	0.481522	0	0
100	309.774	0.0244704	0.0564852	19.5983	0	55.5556	0	0.282426	0	0	0	5.41599
101	146.367	0.0933969	0.265823	29.8572	0.569291	0.0813273	0.0813273	0.253165	0	0.162655	0.105366	0
102	341.617	0.241289	0.621321	12.8218	0	0.327011	0.327011	0	0	0.981033	0	0
103	91.1638	0.405972	3.77049	64.7919	2.45902	0.409836	0	5.32787	18.6811	2.86885	0.138037	0
104	15.8534	1.50128	11.5486	41.6889	13.1234	2.62467	2.62467	19.685	12.483	15.748	0.0705968	0
105	519.624	0.193254	0.229956	52.3972	0	0.153304	0.153304	0.613215	7.96603	0.919822	0	0
106	48.1194	0.260371	3.62216	4.1372	0	0.710227	0.355114	0.710227	3.41757	4.26136	0	0
107	31.8568	0.175286	0.34705	23.3378	1.73525	0.495786	0.247893	0.743679	0.789708	0	0	0
108	95.2384	0.0666451	1.00071	29.6132	0.780696	0.283889	0.425834	1.06458	2.02779	0.993612	0.05387	1.45256
